# Supplementary material for: In situ cryo-ET defines the ultrastructure of ER exit sites in human cells
Source: Nat Cell Biol. 2026 May 20;28(6):1258–68. doi: 10.1038/s41556-026-01964-2 (PMC13279273; doi:10.1038/s41556-026-01964-2)
Supplement: Supplementary file 4 — Supplementary Table 1: Data collection parameters. Supplementary Table 2: Ribosome subtomogram averaging data processing parameters. [file 41556_2026_1964_MOESM4_ESM.xlsx]

## Sheet: ED_Table 1
Data collection parameters
Parameters	Low magnification cryoET	High magnification cryoET
Microscope	Titan Krios G2	Titan Krios G2
Voltage (kV)	300	300
Camera	Gatan K2	Gatan K2
Energy filter	Bioquantum	Bioquantum
Slit width (eV)	20	20
Magnification	19500	64000
Pixel size (Å/px)	7.3	2.25
Dose per tilt image	0.68	3.5
Total electron dose (e/Å)	8.8	148
Targeted defocus range (µm)	-50	"-7 to -10"
Tilt range	"-30° to +30°"	"-69° to +54°"
Tilt increment	5°	3°
Automation software	Tomography 5.19	Tomography 5.19

## Sheet: ED_Table 2
Ribosome subtomogram averaging data processing parameters
	(EMDB-56963)
Magnification	64000
Voltage (kV)	300
Electron exposure (e–/Å2)	148
Defocus range (μm)	-7 to -10
Pixel size (Å)	2.25
Symmetry imposed	C1
Initial particle images (no.)	16544
Final particle images (no.)	16544
Map resolution (Å)	14.5
FSC threshold	0.143
Map resolution range (Å)	8.8-20.5
