# Supplementary material for: In situ cryo-ET defines the ultrastructure of ER exit sites in human cells
Source: Nat Cell Biol. 2026 May 20;28(6):1258–68. doi: 10.1038/s41556-026-01964-2 (PMC13279273; doi:10.1038/s41556-026-01964-2)
Supplement: Supplementary file 5 — Light microscopy reporting table. [file 41556_2026_1964_MOESM5_ESM.xlsx]

## Sheet: Light microscopy
Light microscopy reporting table
Please fill out each cell as directed, instructions in italics can be deleted as you complete each cell.
Hardware
Instrument and Camera	Please state here the imaging modality, make and model of the microscope, and make and model of the camera.
Resolution	Please list the type, magnification, and numerical aperture of the objective lenses.
Filters and Light Sources	Please list the wavelength of laser lines and/or illumination source and filter sets.
Quality Control
Is this the first report of the instrument? If yes, response to the below points is required and providing validation data is encouraged.
Yes	FALSE
No	FALSE
For all instruments, confirm that the following quality control processes were run:
n/a	Confirmed
FALSE	FALSE	Field homogeneity is assessed.
FALSE	FALSE	Illumination power stability is tested.
FALSE	FALSE	Stage drift is assessed.
FALSE	FALSE	Camera/detector noise is measured.
Methodology
Sample preparation and imaging	Please describe the imaging medium and temperature.
Fluorophores	Please list all fluorophores and dyes used, as applicable, provide supplier name, catalog number. Please list wavelengths used for excitation and emission for each fluorophore.
Acquisition
Software	Please list exact versions. For custom code that has been deposited into a community repository, provide accession details.
Enhancements	Describe image enhancements done at acquisition.
Imaging parameters	Describe the exposure times/pixel dwell times.
Size	Please list the image pixel/voxel size.
Image Processing
Software	Please list exact versions. For custom code that has been deposited into a community repository, provide accession details.
Workflow	Please describe the workflow sequentially and list any parameters changed from default. Explain processing analyses, such as the type of deconvolution, surface and volume rendering, gamma changes, filtering, thresholding and projection.

## Sheet: AXR
Light microscopy reporting table
Please fill out each cell as directed, instructions in italics can be deleted as you complete each cell.
Hardware
Instrument and Camera			Nikon TI2. AXR point scanning confocal with PMT and NSPARC detector, SR NSPARC mode
Resolution			SR HP Apo TIRF, 100xH, NA 1.49, 2048x2048
Filters and Light Sources			lasers 488, 561, 640 nm
			Bandpass Filters:	430-463, 503-545,582-618,663-691
Quality Control
Is this the first report of the instrument? If yes, response to the below points is required and providing validation data is encouraged.
Yes	FALSE
No	TRUE
For all instruments, confirm that the following quality control processes were run:
n/a	Confirmed
FALSE	TRUE	Field homogeneity is assessed.
FALSE	TRUE	Illumination power stability is tested.
FALSE	TRUE	Stage drift is assessed.
FALSE	TRUE	Camera/detector noise is measured.
Methodology
Sample preparation and imaging		Cells were grown on coverslips and labeled with HaloTag dye prior to fixaxtion for 1 hour. Cells were washed and subsequently fixed with 4% PFA at 37dC for 8 minutes or 100% MeOH at -20dC for 10 minutes. Coverslips were then permeabilized and labeled with antibodies described in Methods. AlexaFluor secondary antibodies were used and coverslips were mounted with ProLong Diamond Antifade and cured …
Fluorophores	HaloTag JFX650 (Lavis Lab), AlexaFluor 594, AlexaFluor488
Acquisition
Software	Nikon Elements AR 5. 42.03
Enhancements	Galvano unidirectional scanner, Band scan mode, 2x line integration
Imaging parameters	488 - Power 3-11%, 561 3.5-6%, 640 25-90% , Dwell time 1 usec
Size	0.03 um/pixel, Z-step = 0.08um
Image Processing
Software	Imaris 10.0, 10.2(which version was used?)
Workflow	Images were doconvoluted using Nikon propietary "denoise" software. An ROI of the center third of the image, in the X and Y direction, was chosen as the ROI to analyze due to chromatic aberration concerns on the edges of the images due to objective. Spots were chosen using Imaris software, using the intensity of the center of each spot. Quality thresholds were established per channel per experime…

## Sheet: STEDYCON
Hardware
Instrument and Camera	Nikon Ti2-E with STEDYCON
Resolution	100X Apo TIRF, 1.49 NA
Filters and Light Sources	561/640nm or 488/640
Quality Control
Is this the first report of the instrument? If yes, response to the below points is required and providing validation data is encouraged.
Yes	FALSE
No	TRUE
For all instruments, confirm that the following quality control processes were run:
n/a	Confirmed
FALSE	TRUE	Field homogeneity is assessed.
FALSE	TRUE	Illumination power stability is tested.
FALSE	TRUE	Stage drift is assessed.
FALSE	TRUE	Camera/detector noise is measured.
Methodology
Sample preparation and imaging	Cells were grown on coverslips and labeled with HaloTag/SNAP-tag dye prior to fixaxtion for 1 hour. Cells were washed and subsequently fixed with 4% PFA at 37dC for 8 minutes or 100% MeOH at -20dC for 10 minutes. Coverslips were then permeabilized and labeled with antibodies described in Methods. AlexaFluor secondary antibodies were used and coverslips were mounted with ProLong Diamond Antifade a…
Fluorophores	HaloTag JFX650 (Lavis Lab), SNAP-tag JFX650 (Lavis Lab), AlexaFluor 594, AlexaFluor488
Acquisition
Software	STEDYCON smart control
Enhancements
Imaging parameters	10 us dwell time, 5-15% excitation, 20-100 ablation
Size	33.33 pixel/um
Image Processing
Software	Imaris 10.0, 10.2
Workflow	Images were converted to .nd2 files and then .ims files to be analyzed in Imaris. Spots were chosen using Imaris software, using the intensity of the center of each spot. Quality thresholds were established per channel per experiment to eliminate background staining. Linescans were drawn as described in Methods.
