# Supplementary material for: In situ cryo-ET defines the ultrastructure of ER exit sites in human cells
Source: Nat Cell Biol. 2026 May 20;28(6):1258–68. doi: 10.1038/s41556-026-01964-2 (PMC13279273; doi:10.1038/s41556-026-01964-2)
Supplement: Supplementary file 6 — Statistical source data. [file 41556_2026_1964_MOESM6_ESM.xlsx]

## Sheet: Fig.4b
Sec23-Sec16 distances (µm)						Sec23 with COP1 0.5
Experiment 1	Experiment 2	Experiment 3				Experiment 1	Experiment 2
0.114	0.0875	0.159				0.0797	0.0919
0.057	0.0645	0.0412				0.497	0.0887
0.0242	0.0799	0.0447				0.203	0.176
0.0609	0.391	0.0887				0.227	0.0768
0.0525	0.082	0.0472				0.17	0.21
0.0172	0.11	0.0749				0.441	0.0832
0.0402	0.12	0.109				0.278	0.475
0.28	0.0874	0.101				0.249	0.303
0.0454	0.372	0.0862				0.459	0.257
0.0453	0.122	0.473				0.36	0.116
0.224	0.157	0.122				0.184	0.323
0.155	0.0627	0.095				0.189	0.5
0.108	0.0463	0.13				0.396	0.108
0.128	0.0522	0.0417				0.487	0.314
0.0944	0.479	0.0591				0.215	0.131
0.0974	0.191	0.0932				0.216	0.262
0.0534	0.0617	0.0757				0.0897	0.173
0.0892	0.107	0.109				0.146	0.215
0.0261	0.0227	0.343				0.118	0.136
0.11	0.0641	0.0753				0.17	0.178
0.0938	0.0746	0.0801				0.182	0.101
0.115	0.104	0.0174				0.0623	0.394
0.0459	0.159	0.102				0.214	0.105
0.124	0.0936	0.375				0.158	0.147
0.027	0.128	0.0946				0.152	0.24
0.0815	0.0493	0.0763				0.0669	0.276
0.05	0.0696	0.421				0.142	0.154
0.0573	0.0643	0.0477				0.0608	0.0734
0.0319	0.313	0.498				0.135	0.242
0.105	0.0419	0.0853				0.175	0.0736
0.043	0.0794	0.103				0.122	0.189
0.124	0.116	0.0929				0.209	0.241
0.0996	0.151	0.053				0.165	0.191
0.0943	0.073	0.194				0.126	0.169
0.0422	0.131	0.103				0.122	0.0725
0.155	0.435	0.0361				0.266	0.17
0.18	0.0624	0.121				0.0554	0.165
0.0282	0.0827	0.0538				0.182	0.0967
0.0305	0.0573	0.235				0.24	0.218
0.0319	0.153	0.0939				0.15	0.0551
0.148	0.369	0.132				0.179	0.0599
0.0993	0.12	0.0553				0.136	0.307
0.124	0.0895	0.0869				0.308	0.178
0.0838	0.0272	0.187				0.199	0.0904
0.0957	0.192	0.103				0.116	0.0609
0.0331	0.0567	0.146				0.0952	0.357
0.0765	0.0517	0.18				0.171	0.121
0.0979	0.0673	0.0854				0.216	0.202
0.118	0.122	0.0433				0.13	0.235
0.0372	0.141	0.0529				0.241	0.188
0.115	0.194	0.0813				0.205	0.407
0.0511	0.0512	0.0662				0.211	0.221
0.179	0.097	0.137				0.28	0.265
0.116	0.063	0.226				0.445	0.21
0.142	0.048	0.0516				0.494	0.162
0.0854	0.153	0.107				0.235	0.11
0.0788	0.072	0.149				0.14	0.137
0.0333	0.0778	0.0614				0.107	0.0244
0.0743	0.235	0.106				0.217	0.156
0.082	0.0777	0.125				0.157	0.099
0.148	0.172	0.0911				0.119	0.21
0.154	0.0944	0.0614				0.46	0.418
0.0337	0.0607	0.198				0.197	0.145
0.147	0.132	0.114				0.21	0.0974
0.11	0.121	0.0727				0.182	0.341
0.0472	0.3	0.0833				0.0761	0.219
0.0489	0.0547	0.137				0.154	0.177
0.0234	0.0683	0.0457				0.197	0.178
0.0794	0.0981	0.0891				0.123	0.231
0.0255	0.0672	0.155				0.153	0.0846
0.0758	0.493	0.193				0.208	0.237
0.0356	0.363	0.206				0.397	0.203
0.06	0.158	0.232				0.258	0.306
0.0918	0.0765	0.0564				0.229	0.0983
0.0741	0.0906	0.1				0.141	0.221
0.0379	0.0796	0.0946				0.204	0.211
0.0501	0.112	0.0652				0.0388	0.107
0.0452	0.104	0.0765				0.118	0.234
0.0494	0.163	0.0682				0.106	0.0533
0.0327	0.0907	0.0959				0.389	0.149
0.0807	0.107	0.145				0.431	0.175
0.0587	0.337	0.112				0.308	0.224
0.0621	0.196	0.0866				0.419	0.113
0.12	0.104	0.167				0.41	0.133
0.0751	0.194	0.185				0.171	0.0928
0.0953	0.0335	0.129				0.388	0.18
0.0783	0.0997	0.0724				0.43	0.173
0.0755	0.0525	0.159				0.338	0.0805
0.0488	0.215	0.0977				0.197	0.0986
0.0993	0.319	0.0902				0.371	0.229
0.148	0.0761	0.0882				0.399	0.214
0.112	0.126	0.118				0.246	0.122
0.0698	0.141	0.102				0.266	0.285
0.148	0.0903	0.0696				0.482	0.113
0.0758	0.326	0.0885				0.477	0.148
0.0429	0.119	0.0656				0.182	0.0743
0.0537	0.0806	0.101				0.403	0.185
0.136	0.0419	0.143				0.324	0.213
0.0899	0.11	0.135				0.277	0.303
0.026	0.149	0.0867				0.204	0.27
0.0768	0.0996	0.0725				0.112	0.101
0.0259	0.157	0.0753				0.198	0.112
0.0319	0.102	0.0966				0.249	0.371
0.0702	0.108	0.0937				0.153	0.171
0.0734	0.141	0.0649				0.34	0.25
0.033	0.0993	0.343				0.187	0.24
0.112	0.0711	0.0849				0.444	0.125
0.152	0.388	0.0943				0.249	0.196
0.0522	0.0939	0.0829				0.313	0.297
0.0189	0.181	0.0794				0.17	0.162
0.177	0.128	0.0155				0.255	0.137
0.264	0.0861	0.106				0.309	0.336
0.0105	0.0854	0.0959				0.204	0.153
0.126	0.232	0.421				0.413	0.278
0.0514	0.0903	0.0448				0.332	0.0756
0.104	0.115	0.372				0.153	0.24
0.101	0.115	0.0919				0.202	0.207
0.128	0.147	0.132				0.23	0.227
0.11	0.0424	0.0883				0.257	0.102
0.0501	0.118	0.0517				0.286	0.23
0.0128	0.0932	0.122				0.161	0.33
0.0325	0.165	0.123				0.0716	0.14
0.0501	0.0316	0.0955				0.0869	0.174
0.0556	0.103	0.0694				0.23	0.0726
0.122	0.0545	0.0498				0.288	0.233
0.0876	0.0409	0.315				0.393	0.206
0.133	0.174	0.431				0.36	0.0717
0.0873	0.422	0.0615				0.12	0.251
0.0791	0.455	0.486				0.212	0.298
0.134	0.0818	0.0818				0.115	0.175
0.0404	0.127	0.0832				0.461	0.278
0.113	0.105	0.0628				0.424	0.277
0.0756	0.0555	0.111				0.326	0.0728
0.091	0.0182	0.0876				0.261	0.0934
0.0686	0.249	0.0998				0.251	0.16
0.0804	0.244	0.075				0.339	0.109
0.103	0.147	0.421				0.263	0.347
0.0805	0.0846	0.281				0.257	0.144
0.0174	0.249	0.0363				0.378	0.0267
0.0333	0.12	0.0886				0.468	0.111
0.0887	0.107	0.132				0.422	0.362
0.0367	0.0943	0.0987				0.46	0.312
0.0722	0.258	0.0509				0.251	0.102
0.0751	0.122	0.0546				0.227	0.0623
0.0729	0.228	0.064				0.469	0.0381
0.0652	0.102	0.0753				0.211	0.0682
0.05	0.153	0.129				0.154	0.218
0.04	0.0323	0.0563				0.169	0.0905
0.0569	0.173	0.0455				0.177	0.316
0.187	0.308	0.0911				0.0506	0.0567
0.0635	0.104	0.0985				0.189	0.156
0.14	0.189	0.128				0.295	0.184
0.152	0.0954	0.0275				0.192	0.137
0.0784	0.269	0.122				0.142	0.235
0.0459	0.108	0.17				0.151	0.304
0.0769	0.0743	0.0552				0.0549	0.249
0.111	0.0822	0.173				0.304	0.295
0.122	0.0624	0.202				0.0965	0.244
0.0485	0.136	0.111				0.17	0.117
0.0669	0.0647	0.176				0.149	0.162
0.0542	0.0556	0.264				0.135	0.0806
0.0722	0.18	0.153				0.118	0.162
0.0487	0.143	0.102				0.111	0.131
0.0222	0.0828	0.183				0.31	0.138
0.0943	0.11	0.132				0.487	0.235
0.0524	0.0452	0.0597				0.399	0.163
0.0411	0.17	0.132				0.43	0.0848
0.0746	0.0408	0.145				0.452	0.158
0.0228	0.101	0.146				0.181	0.36
0.132	0.0937	0.422				0.422	0.129
0.0888	0.0276	0.13				0.137	0.112
0.0635	0.327	0.0674				0.125	0.0819
0.0567	0.466	0.082				0.188	0.124
0.0239	0.06	0.091				0.141	0.0524
0.0594	0.463	0.369				0.088	0.0744
0.113	0.0482	0.156				0.267	0.211
0.0547	0.149	0.0311				0.131	0.157
0.126	0.0972	0.063				0.467	0.0914
0.0214	0.0648	0.245				0.237	0.137
0.0465	0.0717	0.0652				0.343	0.223
0.0995	0.107	0.108				0.198	0.222
0.091	0.129	0.218				0.498	0.0397
0.116	0.046	0.155				0.357	0.206
0.0246	0.0452	0.0896				0.293	0.271
0.029	0.45	0.0954				0.154	0.0803
0.112	0.0486	0.0552				0.322	0.112
0.0668	0.25	0.0381				0.35	0.164
0.132	0.201	0.0429				0.323	0.0618
0.0234	0.0563	0.0868				0.279	0.0803
0.0626	0.0832	0.0826				0.174	0.383
0.0808	0.0403	0.0996				0.115	0.4
0.0714	0.165	0.239				0.181	0.261
0.0782	0.0478	0.0985				0.21	0.347
0.134	0.103	0.0666				0.0956	0.101
0.0454	0.0748	0.074				0.094	0.138
0.0719	0.131	0.0347				0.123	0.0698
0.082	0.146	0.0761				0.112	0.12
0.145	0.248	0.0718				0.273	0.123
0.114	0.0968	0.063				0.319	0.132
0.057	0.0428	0.384				0.103	0.096
0.0603	0.1	0.105				0.12	0.139
0.104	0.132	0.042				0.106	0.127
0.0198	0.103	0.0611				0.324	0.126
0.106	0.0587	0.1				0.322	0.173
0.0912	0.103	0.312				0.0745	0.424
0.0551	0.0476	0.361				0.143	0.323
0.122	0.0813	0.118				0.177	0.0969
0.0531	0.0259	0.43				0.204	0.42
0.0824	0.0867	0.0679				0.281	0.232
0.0199	0.0552	0.129				0.198	0.461
0.0214	0.165	0.0522				0.288	0.406
0.0547	0.103	0.228				0.432	0.0867
0.0995	0.0889	0.237				0.056	0.141
0.0385	0.0443	0.0974				0.321	0.0846
0.165	0.0777	0.0353				0.13	0.116
0.0985	0.171	0.0886				0.0781	0.223
0.159	0.0954	0.0844				0.18	0.188
0.0374	0.0624	0.0742				0.143	0.21
0.0663	0.0326	0.0913				0.128	0.162
0.0302	0.105	0.17				0.459	0.111
0.0392	0.0965	0.0961				0.21	0.104
0.118	0.108	0.0495				0.207	0.102
0.101	0.147	0.0311				0.123	0.136
0.0949	0.186	0.0381				0.178	0.0947
0.12	0.303	0.122				0.153	0.21
0.111	0.0574	0.147				0.215	0.136
0.074	0.0233	0.0641				0.299	0.106
0.0864	0.0807	0.0841				0.135	0.233
0.314	0.101	0.12				0.0435	0.24
0.0779	0.425	0.109				0.186	0.138
0.0899	0.081	0.0849				0.187	0.0671
0.123	0.0547	0.0316				0.216	0.131
0.204	0.262	0.065				0.25	0.192
0.0495	0.0646	0.0339				0.35	0.0744
0.0229	0.0718	0.0255				0.103	0.22
0.0478	0.296	0.0691				0.157	0.116
0.0931	0.133	0.0825				0.223	0.369
0.0208	0.169	0.0302				0.312	0.119
0.151	0.0607	0.372				0.349	0.0829
0.188	0.284	0.128				0.201	0.0953
0.0538	0.051	0.177				0.0685	0.0853
0.0915	0.137	0.271				0.183	0.127
0.128	0.062	0.261				0.0793	0.282
0.0556	0.0775	0.0608				0.152	0.178
0.0213	0.0304	0.0817				0.289	0.177
0.078	0.0213	0.261				0.172	0.233
0.186	0.189	0.172				0.168	0.101
0.0597	0.319	0.0977				0.157	0.198
0.0422	0.0584	0.122				0.122	0.167
0.128	0.0603	0.0991				0.26	0.147
0.0142	0.163	0.189				0.155	0.126
0.113	0.0503	0.147				0.0724	0.219
0.0452	0.262	0.179				0.174	0.164
0.0677	0.315	0.119				0.162	0.117
0.0707	0.0581	0.146				0.128	0.128
0.0864	0.0803	0.0786				0.245	0.181
0.0414	0.0167	0.114				0.22	0.11
0.118	0.0764	0.334				0.142	0.148
0.113	0.0472	0.149				0.0745	0.286
0.0415	0.13	0.0716				0.162	0.236
0.0875	0.19	0.0324				0.445	0.209
0.106	0.0506	0.0431				0.242	0.108
0.0481	0.117	0.126				0.158	0.271
0.0284	0.121	0.0596				0.175	0.44
0.0565	0.137	0.0641				0.268	0.107
0.0839	0.0667	0.164				0.115	0.164
0.0694	0.0805	0.177				0.205	0.103
0.11	0.34	0.0947				0.358	0.0721
0.0812	0.0833	0.0258				0.222	0.149
0.463	0.114	0.126				0.175	0.207
0.152	0.236	0.124				0.0665	0.16
0.0555	0.235	0.17				0.372	0.13
0.0159	0.054	0.402				0.13	0.218
0.0492	0.493	0.0944				0.156	0.323
0.0398	0.0666	0.112				0.124	0.464
0.224	0.0713	0.319				0.389	0.137
0.123	0.463	0.276				0.205	0.454
0.0685	0.0746	0.0924				0.106	0.335
0.0311	0.159	0.0767				0.264	0.396
0.0555	0.0628	0.0814				0.211	0.214
0.0189	0.141	0.0833				0.115	0.391
0.0896	0.0932	0.0424				0.209	0.143
0.105	0.19	0.0825				0.304	0.0763
0.099	0.105	0.0822				0.311	0.241
0.0919	0.0499	0.15					0.117
0.095	0.0979	0.0449					0.0687
0.0537	0.115	0.117					0.165
0.103	0.0695	0.102					0.108
0.0234	0.0967	0.133					0.111
0.0819	0.0906	0.384					0.0646
0.0939	0.0874	0.127					0.0739
0.0811	0.172	0.0622					0.453
0.0997	0.104	0.245					0.234
0.037	0.0514	0.209					0.164
0.184	0.0731	0.215					0.146
0.134	0.098	0.109					0.201
0.0918	0.435	0.0343					0.188
0.092	0.0628	0.056					0.0973
0.0362	0.0507	0.108					0.239
0.0428	0.137	0.0927					0.145
0.0677	0.0863	0.093					0.231
0.0336	0.0659	0.0371					0.141
0.0968	0.0991	0.0478					0.382
0.144	0.079	0.133					0.385
0.0989	0.0956	0.086					0.199
0.0218	0.0782	0.0605					0.431
0.234	0.0767	0.139					0.104
0.139	0.4	0.137					0.0883
0.0382	0.339	0.053					0.141
0.071	0.442	0.105					0.0897
0.142	0.0419	0.0491					0.226
0.0583	0.451	0.1					0.29
0.0455	0.081	0.116					0.169
0.106	0.121	0.495					0.408
0.0671	0.0292	0.097					0.186
0.0729	0.078	0.0447					0.192
0.0608	0.112	0.0515					0.137
0.0734	0.265	0.0735					0.217
0.0235	0.081	0.0548					0.459
0.0883	0.0734	0.091					0.16
0.0744	0.131	0.0835					0.238
0.174	0.0528	0.119					0.158
0.0349	0.0734	0.234					0.158
0.0662	0.0961	0.21					0.253
0.0981	0.241	0.0834					0.217
0.0661	0.0473	0.0895					0.174
0.136	0.0725	0.0269					0.294
0.105	0.396	0.133					0.116
0.0291	0.249	0.0927					0.387
0.0604	0.122	0.345					0.245
0.0259	0.0745	0.289					0.189
0.113	0.226	0.139					0.426
0.0284	0.108	0.0486					0.19
0.149	0.224	0.074					0.129
0.0849	0.122	0.0588					0.27
0.0473	0.103	0.115					0.11
0.0816	0.412	0.0886					0.193
0.237	0.105	0.0429					0.238
0.339	0.088	0.1					0.29
0.0555	0.0684	0.0951					0.15
0.0624	0.306	0.0666					0.145
0.088	0.146	0.189					0.375
0.065	0.103	0.0672					0.135
0.101	0.215	0.106					0.127
0.0786	0.12	0.0734					0.194
0.0568	0.0624	0.0772					0.265
0.101	0.045	0.0616					0.206
0.101	0.0184	0.105					0.213
0.125	0.32	0.0949					0.182
0.116	0.127	0.0751					0.138
0.137	0.0331	0.0602					0.264
0.0548	0.0731	0.131					0.315
0.116	0.0785	0.0866					0.243
0.199	0.053	0.202					0.0957
0.0621	0.354	0.0569					0.192
0.149	0.346	0.0511					0.141
0.0305	0.182	0.111					0.26
0.157	0.0362	0.157					0.0965
0.0858	0.0895	0.0932					0.351
0.0937	0.0734	0.198					0.261
0.0309	0.0664	0.153					0.454
0.0698	0.136	0.183					0.115
0.0536	0.225	0.143					0.181
0.0102	0.0855	0.0581					0.166
0.0727	0.0847	0.0844					0.196
0.0659	0.176	0.108					0.201
0.067	0.083	0.475					0.161
0.0847	0.0732	0.0999					0.141
0.097	0.0397	0.15					0.221
0.0297	0.0922	0.194					0.249
0.0331	0.0921	0.124					0.151
0.104	0.0961	0.13					0.316
0.0411	0.0898	0.155					0.11
0.213	0.0275	0.179					0.157
0.0845	0.113	0.12					0.103
0.22	0.0864	0.145					0.145
0.057	0.143	0.0548					0.438
0.169	0.0992	0.166					0.274
0.241	0.0559	0.195					0.172
0.121	0.142	0.0833					0.462
0.174	0.0678	0.142					0.203
0.307	0.456	0.105					0.32
0.0645	0.0874	0.246					0.446
0.138	0.0692	0.177					0.159
0.103	0.0873	0.0937					0.4
0.148	0.0934	0.149					0.215
0.215	0.0652	0.0507					0.282
0.0757	0.16	0.0948					0.345
0.175	0.0895	0.0754					0.15
0.105	0.27	0.0522					0.335
0.0985	0.307	0.0884					0.456
0.136	0.0296	0.25					0.291
0.0997	0.125	0.0547					0.233
0.073	0.145	0.105					0.431
0.0799	0.0523	0.226					0.284
0.15	0.0323	0.341					0.45
0.0827	0.101	0.102					0.374
0.103	0.0339	0.0533					0.356
0.0748	0.126	0.0984					0.117
0.0674	0.116	0.181					0.367
0.0951	0.149	0.283					0.191
0.144	0.0781	0.134					0.162
0.0503	0.0792	0.0725					0.131
0.123	0.137	0.119					0.0589
0.0955	0.125	0.0963					0.313
0.0959	0.223	0.162					0.48
0.0573	0.174	0.0681					0.186
0.0774	0.0307	0.0442					0.405
0.0711	0.13	0.0854					0.225
0.0348	0.0947	0.199					0.251
0.0338	0.0281	0.114					0.262
0.0345	0.282	0.0477					0.217
0.101	0.133	0.114					0.146
0.0185	0.0528	0.131					0.112
0.104	0.0416	0.0583					0.207
0.0374	0.0681	0.039					0.325
0.125	0.0541	0.0887					0.261
0.0683	0.0572	0.0285					0.197
0.0824	0.013	0.0505					0.214
0.128	0.125	0.112					0.105
0.073	0.0797	0.114					0.246
0.0638	0.128	0.0634					0.158
0.129	0.259	0.0741					0.147
0.0597	0.129	0.0751					0.0985
0.0522	0.0273	0.145					0.0944
0.0525	0.142	0.0542					0.111
0.0317	0.0633	0.0616					0.207
0.17	0.0987	0.051					0.379
0.105	0.104	0.138					0.193
0.132	0.136	0.164					0.145
0.065	0.15	0.252					0.106
0.151	0.0916	0.0459					0.222
0.0388	0.136	0.142					0.418
0.0556	0.0616	0.0554					0.27
0.054	0.0218	0.0743					0.331
0.0934	0.136	0.173					0.118
0.0472	0.114	0.122					0.432
0.0981	0.0292	0.083					0.199
0.0462	0.0925	0.0917					0.427
0.0627	0.0722	0.0628					0.099
0.103	0.092	0.148					0.276
0.00981	0.103	0.129					0.2
0.0229	0.0459	0.226					0.185
0.0249	0.173	0.0393					0.479
0.12	0.234	0.161					0.373
0.175	0.443	0.0614					0.214
0.0438	0.0553	0.227					0.382
0.0285	0.0387	0.113					0.257
0.0761	0.0815	0.104					0.408
0.0619	0.102	0.0792					0.145
0.0779	0.07	0.0355					0.415
0.0787	0.0784	0.0714					0.154
0.0698	0.0726	0.0609					0.286
0.037	0.113	0.253					0.208
0.0193	0.087	0.475					0.181
0.0404	0.246	0.0432					0.22
0.0402	0.276	0.0466					0.203
0.0749	0.0823	0.0872					0.143
0.162	0.044	0.0748					0.0993
0.146	0.0505	0.0492					0.237
0.103	0.0425	0.0991					0.116
0.103	0.0869	0.0279					0.162
0.146	0.093	0.107					0.186
0.0329	0.12	0.148					0.101
0.0348	0.11	0.0262					0.0638
0.0569	0.106	0.0933					0.455
0.0363	0.108	0.0377					0.15
0.105	0.214	0.13					0.248
0.0856	0.0746	0.0876					0.0629
0.0603	0.0301	0.0927					0.252
0.105	0.0885	0.086					0.272
0.123	0.202	0.137					0.457
0.0656	0.323	0.0689					0.4
0.0262	0.0295	0.138					0.448
0.0505	0.063	0.05					0.249
0.0601	0.193	0.0642					0.26
0.0975	0.0983	0.0785					0.288
0.0573	0.0228	0.096					0.433
0.0552	0.0572	0.105					0.404
0.109	0.121	0.103					0.266
0.0931	0.0349	0.0928					0.384
0.0923	0.104	0.0747					0.1
0.068	0.0768	0.0399					0.342
0.057	0.204	0.0854					0.257
0.0555	0.0568	0.296					0.246
0.0267	0.134	0.0949					0.334
0.131	0.0371	0.112					0.0773
0.0439	0.0399	0.212					0.28
0.058	0.088	0.105					0.24
0.171	0.241	0.089					0.418
0.0563	0.0261	0.116					0.344
0.0333	0.0649	0.0278					0.141
0.139	0.0704	0.0579					0.288
0.0176	0.0759	0.0899					0.278
0.168	0.0602	0.117					0.152
0.0803	0.12	0.071					0.334
0.0924	0.0743	0.122					0.126
0.0477	0.105	0.11					0.316
0.0861	0.137	0.0969					0.289
0.11	0.2	0.0676					0.178
0.0736	0.0623	0.0539					0.0595
0.0264	0.0134	0.0475					0.19
0.203	0.0605	0.107					0.193
0.0363	0.0562	0.403					0.369
0.0944	0.402	0.0367					0.242
0.225	0.101	0.0824					0.424
0.0578	0.114	0.0786					0.38
0.0823	0.0278	0.125					0.321
0.0351	0.108	0.0682					0.374
0.112	0.0864	0.188					0.214
0.0922	0.0932	0.076					0.15
0.0386	0.0434	0.142					0.136
0.0564	0.101	0.0452					0.154
0.0705	0.0587	0.118					0.11
0.0366	0.104	0.0617					0.255
0.049	0.157	0.119					0.339
0.0719	0.0619	0.0512					0.082
0.195	0.31	0.0513					0.34
0.119	0.116	0.253					0.138
0.0666	0.331	0.0977					0.425
0.128	0.124	0.349					0.25
0.189	0.0736	0.188					0.0956
0.105	0.0663	0.049					0.134
0.137	0.0934	0.0926					0.194
0.0696	0.125	0.118					0.0808
0.149	0.0891	0.0893					0.267
0.0208	0.0839	0.0921					0.124
0.109	0.0821	0.197					0.226
0.0498	0.0641	0.0481					0.294
0.0384	0.433	0.0608					0.0813
0.233	0.0576	0.405					0.146
0.0472	0.111	0.0657					0.319
0.0632	0.0594	0.0732					0.176
0.121	0.116	0.275					0.248
0.0868	0.1	0.104					0.223
0.0412	0.0337	0.107					0.41
0.135	0.042	0.136					0.124
0.167	0.0604	0.0738					0.251
0.239	0.0611	0.093					0.186
0.0575	0.0268	0.232					0.408
0.0813	0.0387	0.277					0.212
0.116	0.0349	0.307					0.205
0.0559	0.0972	0.0456					0.0945
0.075	0.0313	0.143					0.249
0.0739	0.135	0.113					0.16
0.0488	0.407	0.11					0.44
0.108	0.0458	0.117					0.197
0.0826	0.0654	0.361					0.497
0.0761	0.0316	0.1					0.325
0.023	0.163	0.0729					0.306
0.0762	0.0838	0.145					0.209
0.0202	0.0618	0.093					0.143
0.114	0.0715	0.122					0.281
0.101	0.0573	0.274					0.0886
0.107	0.0884	0.0818					0.182
0.0444	0.0806	0.379					0.143
0.0334	0.162	0.118					0.163
0.0708	0.0616	0.195					0.35
0.0193	0.126	0.105					0.344
0.0909	0.088	0.321					0.473
0.0945	0.0886	0.313					0.0623
0.0452	0.0523	0.104					0.28
0.0669	0.0694	0.437					0.349
0.125	0.0906	0.101					0.249
0.0287	0.0752	0.107					0.47
0.219	0.0718	0.13					0.216
0.0817	0.0664	0.0561					0.181
0.107	0.0521	0.133					0.279
0.201	0.104	0.242					0.133
0.135	0.227	0.336					0.0778
0.0946	0.204	0.21					0.14
0.0256	0.0412	0.122					0.363
0.102	0.087	0.04					0.281
0.0925	0.17	0.265					0.377
0.127	0.0199	0.125					0.0509
0.123	0.0434	0.0395					0.331
0.12	0.096	0.114					0.288
0.0589	0.0991	0.0678					0.429
0.149	0.349	0.072					0.319
0.143	0.138	0.073					0.335
0.101	0.126	0.0491					0.301
0.0478	0.0589	0.0835					0.437
0.129	0.132	0.0515					0.185
0.0429	0.388	0.159					0.124
0.0669	0.0522	0.0725					0.216
0.025	0.0915	0.0887					0.456
0.032	0.209	0.0928					0.194
0.0883	0.0988	0.144					0.339
0.0167	0.229	0.209					0.257
0.0136	0.0378	0.188					0.0763
0.0847	0.0288	0.106					0.187
0.113	0.0621	0.291					0.132
0.0928	0.0923	0.0904					0.422
0.0744	0.0751	0.0618					0.248
0.0461	0.0612	0.154					0.258
0.0695	0.0202	0.105					0.436
0.178	0.119	0.147					0.191
0.175	0.221	0.099					0.268
0.0211	0.0819	0.0502					0.474
0.0133	0.0974	0.11					0.153
0.0906	0.0467	0.128					0.368
0.0522	0.102	0.279					0.116
0.0277	0.0481	0.102					0.273
0.0325	0.077	0.0953					0.159
0.0644	0.115	0.0774					0.133
0.0767	0.068	0.0613					0.131
0.145	0.0257	0.0364					0.491
0.0909	0.134	0.0543					0.445
0.0851	0.122	0.134					0.443
0.0835	0.163	0.094					0.183
0.0994	0.0541	0.139					0.45
0.0296	0.114	0.0872					0.25
0.0233	0.103	0.172					0.285
0.065	0.0626	0.0665					0.478
0.0383	0.0907	0.0225					0.358
0.0172	0.102	0.0445					0.284
0.0299	0.0768	0.126					0.326
0.0156	0.0519	0.0782					0.439
0.105	0.0327	0.127					0.36
0.0636	0.081	0.0643					0.383
0.19	0.0696	0.0903					0.184
0.0615	0.1	0.0779					0.335
0.0257	0.0682	0.0573					0.409
0.0663	0.127	0.0763					0.31
0.0447	0.0673	0.139					0.415
0.0473	0.165	0.0251					0.171
0.0902	0.0356	0.0792					0.338
0.186	0.0357	0.0959					0.399
0.0689	0.311	0.136					0.215
0.107	0.0372	0.277					0.438
0.064	0.196	0.0754					0.269
0.0759	0.0957	0.127					0.333
0.078	0.0837	0.0817					0.359
0.0898	0.0656	0.0478					0.257
0.12	0.112	0.0491					0.338
0.0358	0.313	0.366					0.102
0.0668	0.113	0.268					0.421
0.0597	0.17	0.243					0.18
0.0386	0.0997	0.268					0.218
0.0242	0.337	0.122					0.218
0.0468	0.24	0.0976					0.32
0.0414	0.376	0.136					0.161
0.0406	0.0736	0.0602					0.242
0.118	0.213	0.0778					0.425
0.0599	0.41	0.426					0.283
0.103	0.1	0.081					0.168
0.00507	0.0878	0.362					0.238
0.0516	0.128	0.0701					0.136
0.0865	0.307	0.0768					0.206
0.0437	0.113	0.0476					0.158
0.0263	0.331	0.151					0.455
0.0863	0.139	0.0896					0.401
0.0802	0.0934	0.156					0.304
0.114	0.0653	0.0875					0.408
0.115	0.262	0.113					0.29
0.0498	0.1	0.0738					0.159
0.13	0.1	0.0495					0.291
0.0178	0.127	0.0398					0.28
0.0736	0.463	0.044					0.32
0.0743	0.126	0.0456					0.196
0.0883	0.157	0.109					0.32
0.0495	0.0508	0.392					0.0901
0.0706	0.136	0.0522					0.183
0.178	0.148	0.0689					0.211
0.088	0.0677	0.0356					0.114
0.0765	0.159	0.0975					0.461
0.062	0.465	0.226					0.253
0.0656	0.0574	0.0804					0.385
0.0967	0.122	0.0861					0.301
0.0431	0.282	0.326					0.229
0.0565	0.229	0.0617					0.322
0.0739	0.42	0.122					0.0551
0.0489	0.0567	0.463					0.126
0.0427	0.449	0.0384					0.107
0.0903	0.426	0.347					0.182
0.0969	0.0662	0.112					0.466
0.162	0.109	0.333					0.398
0.119	0.135	0.0825					0.225
0.092	0.0586	0.296					0.5
0.0741	0.157	0.0627					0.381
0.138	0.086	0.0931					0.257
0.0609	0.25	0.326					0.282
0.105	0.17	0.0934					0.325
0.111	0.0527	0.0197					0.146
0.124	0.106	0.135					0.106
0.0613	0.0842	0.0662					0.195
0.0573	0.06	0.116					0.348
0.101	0.34	0.272					0.489
0.0713	0.199	0.181					0.485
0.0502	0.163	0.0737					0.196
0.0614	0.276	0.0774					0.277
0.0874	0.102	0.0178					0.286
0.17	0.0976	0.107					0.165
0.054	0.265	0.0863					0.104
0.0613	0.0705	0.0615					0.489
0.178	0.0462	0.0625					0.169
0.0677	0.11	0.236					0.484
0.0348	0.221	0.0615					0.168
0.0135	0.121	0.085					0.48
0.101	0.104	0.0365					0.29
0.106	0.189	0.0544					0.372
0.0638	0.0298	0.0926					0.221
0.0468	0.468	0.106					0.161
0.0483	0.0703	0.164					0.432
0.0958	0.127	0.101					0.468
0.179	0.0625	0.0891					0.202
0.119	0.0677	0.0828					0.353
0.146	0.243	0.0864					0.24
0.121	0.12	0.0475					0.249
0.0977	0.0592	0.12					0.317
0.068	0.0847	0.0731					0.186
0.102	0.146	0.106					0.267
0.0571	0.0696	0.118					0.212
0.0175	0.473	0.139					0.164
0.135	0.413	0.094					0.105
0.112	0.421	0.0661					0.443
0.0677	0.116	0.105					0.11
0.098	0.129	0.153					0.141
0.153	0.0694	0.06					0.219
0.387	0.112	0.0407					0.492
0.0764	0.125	0.0847					0.139
0.0572	0.21	0.0376					0.309
0.137	0.464	0.0454					0.343
0.0501	0.471	0.139					0.206
0.112	0.431	0.121					0.146
0.0813	0.341	0.066					0.463
0.0782	0.0728	0.107					0.261
0.0791	0.334	0.0739					0.346
0.0279	0.122	0.0863					0.301
0.167	0.091	0.0839					0.421
0.0662	0.328	0.0996					0.285
0.135	0.0661	0.0445					0.26
0.113	0.365	0.099					0.132
0.024	0.221	0.112					0.116
0.0885	0.127	0.286					0.271
0.0561	0.0805	0.0512					0.169
0.229	0.0594	0.0457					0.334
0.0566	0.0516	0.116					0.145
0.0857	0.0237	0.11					0.478
0.0704	0.109	0.322					0.383
0.0518	0.0927	0.049					0.421
0.112	0.0671	0.163					0.263
0.0674	0.108	0.25					0.25
0.0808	0.341	0.0724					0.162
0.0335	0.0938	0.069					0.387
0.0879	0.0959	0.102					0.153
0.0967	0.0359	0.0987					0.276
0.0351	0.12	0.12					0.158
0.0568	0.38	0.0511					0.499
0.0504	0.0594	0.297					0.0913
0.139	0.029	0.114					0.393
0.146	0.402	0.139					0.31
0.105	0.364	0.0852					0.102
0.109	0.207	0.121					0.139
0.0864	0.0731	0.203					0.156
0.145	0.157	0.446					0.222
0.0402	0.176	0.107					0.0869
0.0355	0.224	0.101					0.195
0.076	0.0242	0.161					0.178
0.097	0.34	0.151					0.18
0.0865	0.164	0.0535					0.307
0.0353	0.34	0.0342					0.201
0.0709	0.0548	0.242					0.478
0.0723	0.194	0.137					0.158
0.0502	0.0423	0.0671					0.337
0.0517	0.0774	0.0578					0.167
0.0476	0.15	0.0988					0.19
0.0219	0.117	0.0827					0.368
0.107	0.476	0.0997					0.262
0.0412	0.101	0.093					0.173
0.0408	0.0542	0.127					0.0998
0.0457	0.102	0.212					0.189
0.0804	0.0955	0.127					0.14
0.0297	0.0932	0.0858					0.0902
0.0797	0.0573	0.276					0.181
0.0637	0.31	0.109					0.141
0.0371	0.0594	0.0199					0.0833
0.0611	0.426	0.0347					0.15
0.0676	0.0283	0.0569					0.207
0.00837	0.13	0.313					0.136
0.105	0.0512	0.0858					0.277
0.0947	0.123	0.0991					0.227
0.059	0.0365	0.227					0.131
0.14	0.066	0.0487					0.119
0.0677	0.0876	0.0399					0.466
0.0638	0.0941	0.142					0.133
0.0329	0.0537	0.0324					0.23
0.0504	0.0456	0.104					0.198
0.105	0.104	0.0585					0.169
0.0841	0.0951	0.0155					0.419
0.105	0.339	0.0148					0.366
0.061	0.43	0.0223					0.256
0.0189	0.263	0.277					0.489
0.0782	0.121	0.248					0.161
0.195	0.424	0.107					0.477
0.141	0.0532	0.0921					0.104
0.0875	0.403	0.235					0.196
0.0724	0.131	0.372					0.104
0.0512	0.0912	0.106					0.132
0.1	0.166	0.12					0.376
0.0538	0.346	0.0527					0.147
0.0273	0.0562	0.0531					0.277
0.207	0.0681	0.0983					0.131
0.055	0.0515	0.207					0.128
0.141	0.284	0.0682					0.117
0.0553	0.188	0.203					0.138
0.0795	0.0375	0.0922					0.124
0.0353	0.156	0.207					0.128
0.0759	0.148	0.128					0.275
0.0823	0.148	0.101					0.113
0.0984	0.301	0.183					0.222
0.0181	0.0745	0.0432					0.196
0.0451	0.174	0.113					0.139
0.0651	0.106	0.13					0.485
0.0541	0.0518	0.0393					0.491
0.0672	0.377	0.0893					0.241
0.177	0.137	0.18					0.387
0.0444	0.225	0.195					0.28
0.0389	0.104	0.459					0.263
0.0493	0.0726	0.497					0.124
0.08	0.108	0.0555					0.0469
0.0932	0.0646	0.255					0.153
0.0951	0.0688	0.408					0.155
0.0333	0.0486	0.051					0.241
0.0553	0.168	0.273					0.0834
0.107	0.0568	0.0659					0.0863
0.0193	0.0812	0.487					0.112
0.122	0.0788	0.113					0.116
0.264	0.078	0.0916					0.174
0.0413	0.0911	0.0626					0.139
0.0972	0.188	0.0624					0.119
0.14	0.0731	0.266					0.198
0.103	0.0949	0.0582					0.454
0.114	0.119	0.383					0.169
0.0864	0.103	0.0349					0.27
0.0292	0.351	0.0722					0.119
0.049	0.079	0.0517					0.487
0.146	0.0918	0.111					0.237
0.113	0.159	0.0328					0.364
0.0763	0.0489	0.0377					0.202
0.0984	0.19	0.0824					0.158
0.048	0.0355	0.26					0.32
0.123	0.103	0.434					0.248
0.0711	0.0196	0.124					0.264
0.0721	0.124	0.101					0.397
0.0622	0.0548	0.0812					0.107
0.141	0.103	0.117					0.493
0.0178	0.0727	0.0456					0.122
0.0981	0.0408	0.0946					0.263
0.0326	0.0826	0.184					0.482
0.0794	0.129	0.0815					0.26
0.0725	0.247	0.0667					0.413
0.0255	0.0901	0.0459					0.132
0.251	0.0629	0.0612					0.467
0.117	0.261	0.0749					0.169
0.131	0.0444	0.0875					0.209
0.032	0.0621	0.0463					0.235
0.119	0.147	0.0824					0.38
0.0672	0.34	0.0412					0.261
0.0466	0.111	0.111					0.208
0.101	0.0564	0.105					0.194
0.114	0.0643	0.456					0.147
0.0717	0.139	0.157					0.326
0.0909	0.0949	0.0994					0.158
0.097	0.0507	0.0846					0.281
0.0259	0.333	0.085					0.24
0.117	0.399	0.0473					0.394
0.258	0.389	0.0452					0.208
0.0585	0.352	0.0878					0.408
0.0608	0.351	0.078					0.155
0.0921	0.391	0.182					0.432
0.135	0.304	0.106					0.303
0.0852	0.492	0.305					0.384
0.0227	0.22	0.0756					0.296
0.0977	0.423	0.0486					0.155
0.0693	0.224	0.107					0.139
0.0997	0.0751	0.0727					0.0533
0.102	0.17	0.12					0.14
0.123	0.33	0.0578					0.373
0.0592	0.351	0.0895					0.0573
0.0488	0.324	0.302					0.124
0.0887	0.474	0.0668					0.076
0.103	0.301	0.119					0.111
0.103	0.39	0.0793					0.415
0.0583	0.321	0.0727					0.137
0.119	0.0942	0.0922					0.248
0.0602	0.205	0.0732					0.197
0.0774	0.251	0.139					0.133
0.075	0.351	0.0474					0.0489
0.266	0.234	0.0942					0.265
0.0802	0.165	0.258					0.327
0.104	0.231	0.0749					0.164
0.0756	0.169	0.0352					0.381
0.0879	0.214	0.0909					0.106
0.0893	0.198	0.194					0.343
0.0955	0.114	0.08					0.281
0.0414	0.0918	0.0722					0.155
0.0564	0.0822	0.0699					0.235
0.0747	0.479	0.145					0.216
0.0753	0.103	0.0509					0.241
0.0497	0.191	0.0894					0.174
0.12	0.174	0.0458					0.172
0.0894	0.209	0.247					0.15
0.0635	0.101	0.378					0.255
0.0757	0.138	0.0142					0.123
0.167	0.101	0.244					0.0997
0.237	0.153	0.257					0.283
0.0636	0.247	0.112					0.253
0.0405	0.0648	0.0166					0.136
0.0937	0.137	0.056					0.153
0.0922	0.129	0.076					0.18
0.116	0.0736	0.0826					0.0932
0.0506	0.0836	0.144					0.102
0.0789	0.116	0.108					0.11
0.0456	0.227	0.102					0.184
0.02	0.0802	0.0782					0.134
0.0515	0.168	0.062					0.189
0.0307	0.0519	0.0809					0.0999
0.0555	0.0793	0.123					0.118
0.031	0.078	0.461					0.115
0.0628	0.158	0.168					0.314
0.0639	0.232	0.404					0.148
0.0418	0.136	0.0872					0.143
0.0636	0.0773	0.0923					0.0966
0.135	0.0641	0.061					0.149
0.0327	0.149	0.0933					0.139
0.0165	0.194	0.12					0.456
0.0328	0.118	0.0881					0.279
0.254	0.12	0.114					0.1
0.122	0.081	0.102					0.0957
0.0441	0.125	0.169					0.138
0.152	0.258	0.0677					0.0816
0.141	0.166	0.107					0.169
0.041	0.21	0.104					0.14
0.0547	0.154	0.0904					0.148
0.0403	0.156	0.101					0.18
0.0247	0.215	0.0566					0.141
0.088	0.186	0.13					0.481
0.0238	0.0779	0.121					0.0936
0.095	0.161	0.0813					0.142
0.0373	0.142	0.0871					0.209
0.082	0.15	0.088					0.155
0.037	0.0516	0.0716					0.128
0.0761	0.118	0.153					0.117
0.0333	0.0718	0.296					0.0684
0.142	0.154	0.142					0.098
0.135	0.169	0.116					0.141
0.0386	0.147	0.11					0.241
0.0188	0.114	0.0571					0.0981
0.0735	0.132	0.0821					0.102
0.0677	0.102	0.159					0.0944
0.102	0.118	0.226					0.251
0.0795	0.147	0.127					0.443
0.121	0.22	0.0692					0.148
0.0497	0.0816	0.0979					0.18
0.123	0.173	0.424					0.216
0.0664	0.137	0.0804					0.108
0.198	0.248	0.0698					0.397
0.0271	0.0661	0.103					0.149
0.0683	0.145	0.122					0.461
0.0979	0.0287	0.0444					0.374
0.0888	0.133	0.109					0.456
0.114	0.0942	0.278					0.0813
0.166	0.0917	0.0823					0.0727
0.153	0.2	0.184					0.334
0.0435	0.0528	0.123					0.146
0.085	0.172	0.049					0.163
0.0432	0.0778	0.143					0.282
0.086	0.162	0.037					0.385
0.0437	0.123	0.0485					0.084
0.0389	0.19	0.0233					0.207
0.114	0.178	0.0767					0.244
0.081	0.0555	0.479					0.322
0.0901	0.494	0.0734					0.484
0.0321	0.17	0.0892					0.339
0.099	0.115	0.118					0.376
0.192	0.0833	0.0706					0.413
0.122	0.0693	0.0981					0.428
0.0273	0.471	0.0784					0.144
0.194	0.119	0.0921					0.295
0.0843	0.119	0.149					0.359
0.151	0.0533	0.102					0.382
0.0656	0.131	0.149					0.224
0.0527	0.0411	0.0254					0.245
0.0451	0.408	0.102					0.241
0.0284	0.105	0.0643					0.296
0.0735	0.172	0.0668					0.409
0.021	0.0892	0.367					0.417
0.0944	0.242	0.0771					0.485
0.0852	0.214	0.0519					0.12
0.122	0.162	0.0935					0.116
0.032	0.055	0.0938					0.388
0.0878	0.0872	0.0954					0.22
0.0785	0.089	0.159					0.347
0.26	0.0971	0.0403					0.237
0.0574	0.0677	0.115					0.15
0.087	0.0654	0.172					0.412
0.0732	0.108	0.104					0.211
0.0915	0.0879	0.115					0.253
0.114	0.499	0.119					0.11
0.0504	0.392	0.056					0.089
0.09	0.111	0.083					0.273
0.0481	0.115	0.0363					0.392
0.0543	0.163	0.135					0.157
0.111	0.115	0.14					0.233
0.0354	0.2	0.112					0.195
0.0446	0.18	0.0968					0.085
0.0323	0.0795	0.153					0.279
0.0509	0.347	0.0632					0.252
0.12	0.216	0.0966					0.345
0.0355	0.22	0.0765					0.297
0.0678	0.239	0.149					0.432
0.0326	0.0744	0.102					0.291
0.0922	0.0508	0.0802					0.392
0.0431	0.0851	0.0555					0.166
0.176	0.123	0.0902					0.345
0.0738	0.0773	0.0878					0.0892
0.0719	0.161	0.115
0.0851	0.425	0.222
0.0357	0.16	0.106
0.0593	0.0434	0.126
0.0423	0.129	0.0926
0.133	0.127	0.109
0.0699	0.159	0.085
0.0438	0.0525	0.184
0.105	0.156	0.124
0.0991	0.203	0.0886
0.125	0.188	0.0777
0.0305	0.0657	0.193
0.0563	0.445	0.154
0.195	0.162	0.104
0.106	0.0791	0.125
0.0614	0.15	0.108
0.0615	0.129	0.129
0.0447	0.192	0.119
0.0565	0.0816	0.0974
0.0648	0.13	0.0517
0.0673	0.182	0.0979
0.0607	0.0873	0.0906
0.0375	0.0503	0.0806
0.0439	0.122	0.0756
0.0508	0.0515	0.097
0.0743	0.325	0.121
0.027	0.38	0.0279
0.0341	0.173	0.0427
0.0943	0.382	0.369
0.0864	0.361	0.139
0.0383	0.172	0.0829
0.047	0.15	0.0902
0.124	0.0996	0.112
0.0778	0.143	0.0575
0.0836	0.0925	0.117
0.0975	0.144	0.0839
0.031	0.11	0.371
0.08	0.116	0.145
0.0344	0.137	0.0831
0.0675	0.116	0.109
0.055	0.289	0.0308
0.0625	0.197	0.109
0.0428	0.0596	0.0856
0.0803	0.13	0.101
0.128	0.0859	0.0696
0.0593	0.107	0.0834
0.0723	0.464	0.376
0.0656	0.0407	0.0575
0.0583	0.498	0.0701
0.147	0.0776	0.155
0.052	0.0698	0.0961
0.11	0.161	0.185
0.146	0.106	0.364
0.0401	0.111	0.0992
0.037	0.129	0.0713
0.13	0.093	0.126
0.0659	0.106	0.0729
0.0893	0.153	0.085
0.0467	0.181	0.13
0.0365	0.163	0.128
0.028	0.13	0.0933
0.223	0.0214	0.122
0.0573	0.167	0.0945
0.0853	0.0268	0.0495
0.0431	0.187	0.0784
0.0883	0.252	0.0573
0.0345	0.0766	0.0798
0.12	0.0742	0.0401
0.0592	0.176	0.147
0.173	0.0496	0.109
0.0781	0.149	0.128
0.052	0.136	0.182
0.0951	0.0925	0.0716
0.101	0.177	0.0837
0.0378	0.0939	0.151
0.0185	0.0563	0.143
0.0976	0.175	0.0941
0.118	0.0741	0.0811
0.112	0.0243	0.0532
0.104	0.182	0.202
0.0522	0.128	0.0685
0.0452	0.087	0.0543
0.0439	0.033	0.0795
0.151	0.0747	0.102
0.0517	0.074	0.0962
0.095	0.0526	0.163
0.0375	0.0725	0.184
0.0126	0.0752	0.186
0.0704	0.178	0.167
0.0234	0.0239	0.171
0.0163	0.0432	0.0732
0.0958	0.134	0.0981
0.0779	0.21	0.0687
0.0316	0.0662	0.156
0.0744	0.0569	0.183
0.064	0.178	0.229
0.176	0.0884	0.136
0.0203	0.224	0.096
0.0885	0.104	0.316
0.0184	0.066	0.0601
0.0766	0.0752	0.0987
0.0454	0.136	0.135
0.0766	0.333	0.193
0.102	0.0823	0.126
0.0527	0.0409	0.154
0.18	0.0717	0.0568
0.062	0.107	0.131
0.0608	0.109	0.121
0.101	0.133	0.0742
0.103	0.0643	0.126
0.0491	0.0617	0.115
0.118	0.0296	0.0773
0.08	0.0768	0.0982
0.0886	0.111	0.0804
0.0552	0.0673	0.139
0.0533	0.0405	0.105
0.0553	0.134	0.124
0.0429	0.0934	0.0673
0.0351	0.163	0.16
0.0877	0.0374	0.0503
0.0936	0.0482	0.116
0.0435	0.146	0.16
0.104	0.175	0.255
0.0474	0.156	0.174
0.0952	0.0788	0.102
0.0692	0.118	0.114
0.0806	0.045	0.215
0.0373	0.19	0.123
0.0888	0.0992	0.0917
0.44	0.0598	0.155
0.0367	0.0298	0.171
0.0429	0.262	0.337
0.101	0.287	0.0802
0.0712	0.0322	0.159
0.0297	0.0442	0.0423
0.106	0.057	0.193
0.0438	0.0915	0.156
0.0363	0.248	0.185
0.0386	0.0805	0.106
0.0712	0.101	0.174
0.0571	0.0982	0.165
0.0312	0.0626	0.102
0.092	0.226	0.112
0.117	0.0733	0.193
0.0467	0.167	0.117
0.0484	0.0587	0.217
0.157	0.0723	0.128
0.0478	0.131	0.105
0.0639	0.0392	0.476
0.0827	0.123	0.139
0.256	0.28	0.136
0.0699	0.0523	0.484
0.0476	0.0985	0.15
0.0944	0.0806	0.111
0.00894	0.0413	0.107
0.0631	0.0954	0.0765
0.0507	0.0971	0.455
0.19	0.223	0.0656
0.0419	0.129	0.184
0.0605	0.193	0.112
0.15	0.0533	0.116
0.0894	0.0214	0.0315
0.0771	0.0894	0.0805
0.0713	0.109	0.0964
0.101	0.0345	0.11
0.143	0.239	0.142
0.143	0.101	0.148
0.112	0.124	0.121
0.124	0.181	0.362
0.147	0.0726	0.154
0.0743	0.0993	0.327
0.0701	0.0513	0.304
0.149	0.0852	0.0798
0.0317	0.173	0.0961
0.0643	0.0968	0.107
0.0821	0.0692	0.113
0.259	0.0954	0.472
0.0499	0.038	0.465
0.0383	0.079	0.138
0.0227	0.073	0.16
0.074	0.14	0.056
0.0844	0.167	0.113
0.106	0.363	0.0977
0.0662	0.108	0.244
0.193	0.024	0.0622
0.116	0.103	0.107
0.125	0.176	0.181
0.142	0.117	0.0771
0.11	0.0404	0.0249
0.107	0.142	0.0485
0.031	0.0683	0.165
0.0955	0.0688	0.108
0.13	0.141	0.164
0.0329	0.216	0.472
0.109	0.0915	0.111
0.072	0.0657	0.106
0.0563	0.0809	0.0558
0.0735	0.112	0.0945
0.0388	0.122	0.14
0.0704	0.135	0.484					image 8
0.1	0.11	0.0554
0.0485	0.0539	0.0736
0.259	0.166	0.074
0.112	0.188	0.05
0.0694	0.136	0.129
0.0943	0.0667	0.0456
0.127	0.1	0.0317
0.0642	0.0862	0.0423
0.059	0.0497	0.114
0.105	0.13	0.188
0.0894	0.11	0.109
0.0373	0.0634	0.3
0.1	0.021	0.197
0.0614	0.0237	0.101
0.0455	0.137	0.398
0.0286	0.0319	0.47
0.0349	0.0566	0.102
0.143	0.125	0.0547
0.0823	0.0815	0.11
0.128	0.0723	0.146
0.106	0.118	0.241
0.069	0.0506	0.0635
0.078	0.0484	0.0706
0.0396	0.0937	0.15
0.122	0.158	0.0382
0.147	0.142	0.109
0.081	0.0742	0.213
0.0749	0.0982	0.246
0.0617	0.0491	0.112
0.201	0.368	0.0803
0.0627	0.113	0.153
0.0287	0.0438	0.353
0.0328	0.272	0.118
0.159	0.287	0.333
0.0309	0.0213	0.305
0.114	0.26	0.106
0.216	0.0878	0.325
0.0555	0.147	0.486
0.0321	0.0415	0.126
0.0828	0.077	0.435
0.0353	0.0341	0.11
0.125	0.0539	0.12
0.138	0.0721	0.177
0.043	0.206	0.0317
0.0492	0.0386	0.379
0.106	0.114	0.286
0.0112	0.207	0.241
0.0819	0.184	0.23
0.101	0.0902	0.153
0.113	0.0865	0.254
0.151	0.483	0.262
0.0589	0.399	0.0542
0.0656	0.171	0.108
0.0665	0.0624	0.124
0.0267	0.276	0.102
0.0355	0.113	0.108
0.0742	0.162	0.221
0.234	0.0582	0.0531
0.0395	0.0264	0.36
0.0705	0.0901	0.241
0.0684	0.0764	0.247
0.0713	0.181	0.384
0.102	0.0535	0.252
0.284	0.0212	0.105
0.11	0.0563	0.071
0.0687	0.0417	0.176
0.113	0.14	0.112
0.0284	0.089	0.0135
0.0549	0.0961	0.0761
0.164	0.109	0.224
0.176	0.12	0.145
0.0589	0.057	0.192
0.0725	0.173	0.368
0.187	0.141	0.276
0.0778	0.0223	0.036
0.102	0.0297	0.187
0.132	0.239	0.0952
0.103	0.0599	0.0905
0.0472	0.107	0.185
0.0832	0.108	0.209
0.0665	0.2	0.271
0.075	0.0406	0.286
0.0457	0.168	0.341
0.0451	0.161	0.35
0.157	0.0303	0.0717
0.107	0.158	0.0632
0.0864	0.0309	0.333
0.0645	0.0807	0.387
0.103	0.102	0.468
0.0436	0.059	0.447
0.0756	0.103	0.355
0.0937	0.0806	0.0409
0.162	0.0906	0.382
0.0878	0.0771	0.314
0.107	0.118	0.114
0.108	0.0976	0.0962
0.0873	0.106	0.35
0.0759	0.158	0.0825
0.0515	0.218	0.348
0.292	0.141	0.406
0.17	0.0625	0.446
0.0608	0.0278	0.476
0.0229	0.0723	0.0698
0.0736	0.107	0.113
0.0374	0.133	0.0666
0.128	0.0619	0.144
0.115	0.0444	0.297
0.0672	0.129	0.0431
0.0905	0.155	0.148
0.081	0.0382	0.132
0.0542	0.0201	0.387
0.101	0.068	0.367
0.0666	0.186	0.267
0.0959	0.287	0.408
0.0549	0.104	0.196
0.267	0.0402	0.395
0.102	0.0505	0.341
0.0726	0.0391	0.101
0.202	0.0614	0.0322
0.185	0.122	0.0755
0.108	0.0625	0.079
0.0658	0.051	0.442
0.0524	0.084	0.372
0.102	0.043	0.345
0.102	0.194	0.0642
0.112	0.223	0.194
0.0845	0.199	0.241
0.0527	0.0537	0.356
0.0824	0.0558	0.0991
0.0258	0.0622	0.123
0.118		0.102
0.131		0.142
0.0432		0.139
0.392		0.316
0.0273		0.157
0.108		0.22
0.0826		0.121
0.122		0.071
0.0436		0.106
0.0369		0.0166
0.0638		0.365
0.0959		0.0827
0.0639		0.0669
0.128		0.113
0.168		0.0936
0.103		0.0877
0.0662		0.0768
0.0628		0.139
0.174		0.0614
0.076		0.473
0.254		0.188
0.164		0.403
0.0791		0.353
0.148		0.0915
0.106		0.396
0.127		0.103
0.0689		0.0849
0.067		0.479
0.147		0.12
0.0396		0.119
0.0839		0.0738
0.114		0.316
0.0658		0.294
0.075		0.204
0.0126		0.259
0.157		0.242
0.0842		0.25
0.0448		0.419
0.0452		0.263
0.0454		0.328
0.102		0.428
0.0583		0.116
0.0852		0.1
0.0243		0.15
0.0617		0.0793
0.0725		0.206
0.0594		0.416
0.0447		0.0568
0.0828		0.317
0.0177		0.0608
0.0664		0.191
0.0108		0.0639
0.0388		0.293
0.0576		0.0364
0.0479		0.353
0.0305		0.289
0.0842		0.252
0.0857		0.242
0.104		0.174
0.0578		0.296
0.073		0.444
0.0192		0.376
0.114		0.138
0.0921		0.134
0.054		0.0633
0.152		0.319
0.0868		0.135
0.0647		0.344
0.135		0.461
0.155		0.356
0.0872		0.119
0.127		0.299
0.0551		0.32
0.0788		0.364
0.0863		0.305
0.0479		0.13
0.0668		0.252
0.0794		0.0599
0.0612		0.109
0.115		0.457
0.0683		0.0708
0.0404		0.205
0.108		0.0975
0.0855		0.346
0.124		0.119
0.219		0.139
0.158		0.0971
0.0694		0.122
0.0554		0.0643
0.114		0.298
0.0189		0.426
0.0769		0.0724
0.0306		0.164
0.0431		0.0625
0.0638		0.113
0.0273		0.404
0.109		0.097
0.0221		0.062
0.0301		0.168
0.0663		0.169
0.133		0.195
0.0746		0.261
0.15		0.398
0.0869		0.422
0.052		0.183
0.0839		0.421
0.0239		0.173
0.0779		0.0153
0.0518		0.307
0.14		0.13
0.0284		0.407
0.0735		0.284
0.122		0.0974
0.0522		0.118
0.0275		0.253
0.109		0.131
0.0287		0.337
0.0427		0.431
0.125		0.437
0.0869		0.367
0.105		0.0811
0.0678		0.0489
0.0591		0.0862
0.0612		0.14
0.0574		0.138
0.143		0.147
0.0577		0.26
0.0779		0.0543
0.0658		0.114
0.00524		0.264
0.0816		0.0628
0.0627		0.104
0.0816		0.238
0.0866		0.0503
0.0674		0.263
0.147		0.0844
0.039		0.275
0.0481		0.0304
0.0563		0.403
0.093		0.171
0.122		0.143
0.0523		0.132
0.038		0.0705
0.0937		0.0641
0.067		0.112
0.0175		0.338
0.027		0.107
0.0294		0.197
0.0427		0.0989
0.0303		0.0907
0.124		0.142
0.0957		0.285
0.113		0.0864
0.0884		0.334
0.0444		0.0217
0.102		0.198
0.1		0.0389
0.161		0.0674
0.0526		0.195
0.143		0.281
0.104		0.0936
0.0703		0.302
0.0708		0.229
0.028		0.387
0.102		0.255
0.0694		0.0729
0.115		0.267
0.116		0.23
0.0725		0.248
0.0902		0.2
0.0606		0.0723
0.0504		0.0613
0.0719		0.225
0.0994		0.225
0.142		0.138
0.0648		0.283
0.0162		0.306
0.0181		0.293
0.1		0.21
0.102		0.381
0.153		0.247
0.0569		0.0872
0.0757		0.324
0.0475		0.306
0.106		0.396
0.0432		0.0764
0.0297		0.154
0.0281		0.246
0.0371		0.0389
0.032		0.387
0.0585		0.0992
0.11		0.0881
0.0469		0.0732
0.0557		0.459
0.0908		0.423
0.0268		0.399
0.125		0.475
0.0746		0.165
0.0572		0.107
0.119		0.225
0.052		0.0495
0.0685		0.113
0.0552		0.374
0.0765		0.0464
0.0606		0.146
0.131		0.401
0.0616		0.285
0.0958		0.344
0.0492		0.217
0.026		0.404
0.0362		0.12
0.112		0.195
0.249		0.0892
0.208		0.385
0.0968		0.162
0.156		0.0387
0.123		0.326
0.108		0.0427
0.179		0.145
0.134		0.1
0.085		0.397
0.142		0.239
0.0919		0.255
0.068		0.0972
0.17		0.158
0.0887		0.31
0.281		0.065
0.181		0.178
0.176		0.369
0.0165		0.16
0.0911		0.0627
0.176		0.171
0.0757		0.299
0.039		0.0797
0.0759		0.372
0.17		0.123
0.11		0.0883
0.118		0.0477
0.0238		0.287
0.119		0.114
0.0257		0.436
0.169		0.178
0.448		0.307
0.129		0.169
0.116		0.303
0.0587		0.312
0.101		0.117
0.114		0.345
0.144		0.214
0.0971		0.101
0.0664		0.126
0.182		0.0993
0.105		0.137
0.117		0.0841
0.0677		0.123
0.109		0.257
0.141		0.312
0.112		0.139
0.0368		0.1
0.0641		0.0945
0.255		0.0234
0.0979		0.177
0.089		0.0825
0.127		0.0918
0.0555		0.244
0.344		0.0887
0.136		0.41
0.0245		0.257
0.221		0.239
0.158		0.0906
0.0517		0.126
0.127		0.0794
0.0925		0.0516
0.102		0.157
0.105		0.0576
0.0422		0.273
0.152		0.19
0.0485		0.113
0.0873		0.0773
0.0505		0.128
0.141		0.165
0.153		0.101
0.154		0.107
0.125		0.2
0.0652		0.346
0.266		0.0725
0.103		0.0356
0.061		0.142
0.142		0.325
0.118		0.0356
0.151		0.393
0.059		0.107
0.117		0.396
0.137		0.244
0.0233		0.337
0.109		0.115
0.0968		0.232
0.0617		0.176
0.0862		0.202
0.058		0.104
0.0881		0.102
0.145		0.262
0.0784		0.115
0.0484		0.158
0.0919		0.13
0.0504		0.0836
0.115		0.276
0.121		0.0902
0.0458		0.139
0.169		0.226
0.0852		0.0956
0.187		0.14
0.0891		0.0979
0.0697		0.155
0.084		0.35
0.0554		0.166
0.0602		0.136
0.165		0.378
0.147		0.111
0.0584		0.289
0.0934		0.199
0.0237		0.0759
0.132		0.373
0.279		0.083
0.0344		0.0821
0.142		0.285
0.038		0.0474
0.0857		0.186
0.0574		0.0738
0.118		0.288
0.117		0.114
0.271		0.0918
0.132		0.147
0.0657		0.156
0.164		0.142
0.0343		0.247
0.047		0.161
0.0811		0.376
0.461		0.0779
0.154		0.124
0.0437		0.341
0.115		0.282
0.108		0.227
0.0537		0.411
0.105		0.139
0.062		0.381
0.196		0.114
0.106		0.11
0.0616		0.38
0.0495		0.0586
0.0774		0.12
0.074		0.0622
0.132		0.0508
0.0721		0.0409
0.0994		0.189
0.086		0.097
0.118		0.119
0.0436		0.212
0.0546		0.176
0.0837		0.13
0.0938		0.402
0.106		0.255
0.0417		0.146
0.127		0.242
0.0124		0.14
0.0612		0.339
0.0882		0.32
0.104		0.21
0.0677		0.203
0.0829		0.33
0.0976		0.164
0.194		0.277
0.0161		0.346
0.0968		0.142
0.101		0.323
0.0242		0.158
0.0296		0.352
0.174		0.182
0.165		0.13
0.0553		0.0836
0.0383		0.418
0.081		0.168
0.0396		0.103
0.0812		0.186
0.0952		0.068
0.16		0.168
0.0688		0.0686
0.0846		0.398
0.0732		0.227
0.0973		0.355
0.12		0.327
0.025		0.391
0.127		0.269
0.0477		0.243
0.093		0.397
0.0548		0.334
0.1		0.406
0.0388		0.0419
0.087		0.191
0.12		0.24
0.0932		0.0763
0.0571		0.097
0.0666		0.0293
0.0417		0.307
0.018		0.312
0.0831		0.166
0.0965		0.104
0.136		0.0697
0.0828		0.269
0.0822		0.115
0.0976		0.0903
0.19		0.207
0.0684		0.324
0.0731		0.16
0.0639		0.156
0.0259		0.306
0.0916		0.155
0.04		0.197
0.0878		0.0676
0.0637		0.106
0.0518		0.11
0.0404		0.0368
0.0307		0.187
0.115		0.326
0.0527		0.304
0.0673		0.314
0.0687		0.338
0.0437		0.0976
0.0853		0.173
0.0678		0.325
0.045		0.245
0.0752		0.0474
0.04		0.111
0.0506		0.26
0.0423		0.0914
0.0157		0.0519
0.0617		0.288
0.19		0.11
0.167		0.323
0.358		0.0544
0.235		0.1
0.128		0.103
0.101		0.0534
0.0678		0.426
0.094		0.478
0.0546		0.132
0.0854		0.227
0.144		0.131
0.0328		0.146
0.134		0.163
0.0726		0.278
0.143		0.417
0.103		0.104
0.173		0.362
0.278		0.285
0.458		0.317
0.15		0.402
0.229		0.0616
0.112		0.0985
0.086		0.0943
0.134		0.221
0.345		0.345
0.277		0.27
0.0752		0.363
0.161		0.317
0.0786		0.277
0.13		0.335
0.135		0.166
0.0331		0.403
0.0672		0.154
0.293		0.134
0.255		0.348
0.0541		0.106
0.286		0.122
0.121		0.449
0.344		0.46
0.217		0.0784
0.135		0.196
0.0761		0.0585
0.176		0.147
0.106		0.259
0.097		0.37
0.00722		0.126
0.1		0.327
0.267		0.257
0.174		0.0678
0.0633		0.0853
0.193		0.479
0.106		0.0879
0.0341		0.101
0.0486		0.126
0.111		0.118
0.119		0.267
0.0811		0.0714
0.0792		0.239
0.136		0.0678
0.143		0.0936
0.118		0.395
0.108		0.226
0.0797		0.338
0.252		0.338
0.0777		0.366
0.117		0.318
0.139		0.0933
0.101		0.0146
0.104		0.256
0.0971		0.0818
0.169		0.092
0.104		0.488
0.155		0.0773
0.153		0.0751
0.074		0.342
0.0944		0.269
0.115		0.277
0.132		0.124
0.0296		0.326
0.0696		0.0505
0.12		0.105
0.0691		0.256
0.0589		0.113
0.103		0.493
0.098		0.147
0.126		0.147
0.231		0.0979
0.172		0.268
0.182		0.426
0.282		0.29
0.0544		0.305
0.0561		0.0388
0.133		0.12
0.106		0.153
0.115		0.245
0.0842		0.419
0.282		0.126
0.0411		0.0943
0.183		0.139
0.197		0.0578
0.0646		0.301
0.0965		0.314
0.138		0.0582
0.131		0.353
0.0993		0.33
0.0619		0.111
0.0532		0.198
0.0321		0.31
0.104		0.0764
0.0965		0.464
0.156		0.0633
0.216		0.0219
0.0513		0.338
0.113		0.0908
0.097		0.134
0.0806		0.302
0.132		0.115
0.0532		0.233
0.108		0.15
0.169		0.0569
0.0551		0.312
0.139		0.0992
0.1		0.324
0.104		0.0352
0.198		0.203
0.104		0.253
0.0914		0.481
0.369		0.0348
0.0563		0.0692
0.103		0.403
0.133		0.307
0.108		0.329
0.0889		0.193
0.0654		0.426
0.0663		0.368
0.372		0.283
0.0293		0.0374
0.0682		0.129
0.173		0.357
0.0853		0.0766
0.119		0.209
0.106		0.0528
0.0983		0.329
0.0973		0.218
0.0975		0.136
0.088		0.0719
0.131		0.382
0.141		0.307
0.122		0.395
0.0933		0.424
0.147		0.396
0.0549		0.105
0.123		0.16
0.124		0.362
0.147		0.101
0.0988		0.341
0.0966		0.324
0.0342		0.13
0.0744		0.229
0.0339		0.3
0.0972		0.0599
0.0524		0.288
0.117		0.497
0.0284		0.122
0.117		0.063
0.104		0.0848
0.087		0.0701
0.0329		0.106
0.0442		0.0833
0.038		0.479
0.15		0.122
0.0175		0.212
0.11		0.12
0.0643		0.45
0.0817		0.137
0.106		0.299
0.133		0.358
0.0598		0.286
0.113		0.0543
0.206		0.274
0.0345		0.227
0.109		0.492
0.145		0.101
0.0376		0.14
0.0869		0.0451
0.0596		0.413
0.075		0.347
0.0749		0.114
0.0241		0.21
0.0465		0.194
0.0798		0.157
0.0947		0.146
0.0913		0.107
0.0327		0.283
0.037		0.351
0.00829		0.123
0.076		0.114
0.098		0.295
0.0697		0.301
0.138		0.0661
0.116		0.193
0.0423		0.168
0.0351		0.229
0.0866		0.361
0.0584		0.0749
0.0826		0.385
0.0769		0.164
0.0415		0.338
0.0275		0.179
0.131		0.313
0.0616		0.389
0.0237		0.259
0.0782		0.365
0.0935		0.401
[truncated: 2,273 more rows]

## Sheet: Fig.4d
distance
185.27
104.478
138.31
165.034
175.902
146.556
161.004
90.9765
88.3011
119.596
398.937
69.441
229.659
197.948
268.08
176.999
166.632
249.707
199.487
154.169
89.0131
182.864
140.08
359.92
95.3179
76.411
146.797
142.179
142.838
190.993
112.14
359.306
241.148
87.8482
125.348
235.899
229.168
126.992
389.478
233.349
272.557
113.676
76.202
190.41
