# Supplementary material for: In situ cryo-ET defines the ultrastructure of ER exit sites in human cells
Source: Nat Cell Biol. 2026 May 20;28(6):1258–68. doi: 10.1038/s41556-026-01964-2 (PMC13279273; doi:10.1038/s41556-026-01964-2)
Supplement: Supplementary file 7 — Statistical source data. [file 41556_2026_1964_MOESM7_ESM.xlsx]

## Sheet: Fig.5a-d
	n. COPII ves	n. COPII buds	n. COPI ves	n. COPI buds
	3	2	0	3
	11	7	3	18
	1	1	0	5
	0	3	1	4
	17	2	5	10
	0	1	0	0
	1	1	0	1
	3	0	1	2
	3	1	1	3
	3	1	0	2
	1	1	0	0
	0	1	2	6
	1	2	0	1
	3	1	1	6
	1	1	1	1
	2	1	1	1
	0	2	0	0
	3	3	1	2
	2	3	0	5
	2	0	0	4
	1	1	0	4
	1	1	1	1
	0	2	0	7
	1	1	0	0
	1	0	0	0
	1	0	0	1
	1	2	1	2
	4	2	0	3
	2	1	2	3
	1	1	2	1
	2	0	2	4
	1	1	1	4
	1	1	0	3
	1	1	1	0
	1	0	0	1
	0	1	0	2
	1	2	1	10
	1	0	1	0
	1	1	3	2
	2	1	1	8
	2	1	0	2
	1	2	0	1
	2	1	2	5
	5	2	2	0
	1	0	0	0
	1	0	1	1
	1	1	0	1
	1	0	0	2
	0	1	1	4
	0	1	0	2
	95	62	39	148
		157		187
	1.53226		0.263514

## Sheet: Fig.5f-g
COP2-COP2_distance	COP2-COP1_minimum_distance	COP2-COP2_distance_of_closest_vesicle	COP2-COP1_distance_of_closest_vesicle
154.15	201.78	154.15	179.124
493.792	383.898
21.8619	315.894	21.8619
231.074	307.007
109.281	266.445
437.813	330.006
265.759	408.828
26.3025	296.976
201.064	413.091	24.3158
241.006	346.054
235.946	340.505
82.9982	358.491
111.084	387.089
173.166	553.67
171.717	467.284
265.423	305.085
24.3158	491.301
197.32	503.001
227.948	393.369
27.8114	451.22
231.42	179.124
280.37	361.829	6.08059	95.6496
152.573	225.471
6.08059	184.48
294.082	220.353
391.161	365.693	13.3193
477.515	241.132
100.628	164.267
436.012	283.261
13.3193	131.985
96.4044	335.323
455.337	163.748
257.535	228.171	9.7351
20.7126	116.426
300.551	178.483
389.09	147.859
9.7351	288.464
346.485	172.427
82.5811	95.6496
18.9447	305.379
365.306	179.038
323.613	306.43	323.613
481.437	285.38	72.6669	32.1663
283.831	157.572
72.6669	123.222
346.45	173.134	1.24812
77.7933	293.697
148.175	198.331
191.413	130.758
1.24812	220.459
390.132	50.1318
196.485	266.925
77.8191	73.1586
58.3623	130.466	7.60207
97.3128	32.1663
348.576	152.563
23.8061	68.5977
440.019	211.246
49.0202	134.281
87.9545	51.751
280.479	258.175
7.60207	115.133
487.272	239.992
292.844	193.481		20.0808
23.9416	108.724
319.256	20.0808	8.82091
149.592	24.6868
518.975	247.108
358.164	60.2149
8.82091	118.654
2.68641	231.964	1.9434
373.357	130.454
125.861	279.843
463.665	70.7879
9.1036	134.732
1.9434	162.032
305.488	353.615
125.573	188.059
514.79	189.317
335.67	302.986
48.1095	268.475
361.307	321.642	46.8789
151.331	163.564
448.446	134.418
46.8789	133.4		78.4616
71.1409	187.024
298.799	106.911
159.978	112.615
507.314	195.7
325.399	142.984
116.504	209.011
42.9628	202.539	42.9628
40.8873	201.837	6.49692
6.49692	245.009
10.9167	132.376
103.78	168.634	4.38716
4.38716	195.192
22.2038	379.205	21.4478
94.2136	257.853
28.5342	164.153
21.4478	321.714
49.0001	309.932	49.0001
28.8201	295.126	26.6683
164.352	245.286
26.6683	78.4616
232.911	173.781		155.973
34.9322	317.389
30.8782	258.67
199.568	254.532
312.019	245.331
272.721	269.008
161.694	348.871
98.942	282.545
318.956	353.009
138.171	319.361
289.6	278.825
226.134	295.349
224.804	344.246
255.484	519.031	18.8206
132.395	404.486
229.707	264.248
288.75	462.165
162.306	463.433
18.8206	375.212
254.854	385.842
103.107	155.973
387.213	138.182		100.298
289.528	233.603
431.601	168.077
28.611	168.468
255.787	207.535
277.599	188.049
326.69	262.602
422.711	233.345
348.001	263.783
415.33	271.648
369.512	191.641	4.17672
152.994	217.329
369.594	261.242
109.919	442.937
369.644	317.08
4.17672	202.464
141.062	385.806
99.053	378.647
26.3639	326.781
88.2427	298.763	16.9237
34.8065	100.298
16.9237	197.325		96.6014
94.5117	171.234	94.5117
231.693	110.295	12.9727
12.9727	96.6014
113.63	261.685
53.625	108.425
103.093	189.901
215.524	272.914	90.9576
239.701	220.365
270.701	312.883
97.7788	153.434
90.9576	201.965
235.045	246.085
155.121	436.423
265.013	274.432
187.801	228.968
244.198	381.687
213.365	357.694	168.393
168.393	364.65
295.066	241.324
356.586	146.689
287.724	404.708		75.2256
385.907	171.914
95.0505	142.442	26.2911
98.2973	167.198
321.255	435.936
179.602	162.243
253.887	75.2256
37.9635	365.301
331.548	127.94
26.2911	427.224
206.493	166.88
153.236	252.978
114.44	204.464
75.2759	322.264	9.04542
9.04542	153.363
163.317	350.589
49.9197	307.77
346.566	226.666
16.264	420.399
88.165	135.145
43.8336	341.473
313.415	324.003		44.0219
193.307	137.185
253.883	68.9721
64.8617	83.7617
309.221	362.303
21.1273	96.7816
184.401	44.0219
112.472	293.546
99.685	83.2938
220.104	358.256	20.8905
365.003	103.765
110.639	193.755
149.505	154.888
194.887	300.464
175.817	131.501
95.4779	279.555
226.975	268.666
20.8905	200.915
205.778	357.056
88.1271	118.866
116.383	257.054
93.2288	381.293		84.0868
161.166	157.149
372.248	138.151	7.79422
107.501	176.476
298.694	402.139
87.7531	177.02
7.79422	84.0868
62.6773	329.837
92.1902	89.8014
9.96832	385.25	9.96832
108.289	137.521
292.796	214.621	208.732
254.156	150.922
208.732	258.4
372.656	104.425
269.81	317.216	9.51075
179.939	247.71
213.993	164.155
9.51075	373.327
282.696	110.636
233.427	324.473
197.876	347.875		20.4444
360.702	245.978
353.636	218.61	66.1589
197.882	265.098
476.769	338.383
319.317	289.092
510.634	211.285
66.1589	257.174
342.008	139.582
302.401	290.246
418.393	168.069
496.588	209.814
423.561	81.7233
508.17	96.3363
252.812	129.23	34.4253
75.1772	259.492
34.4253	106.142
184.029	20.4444
331.937	259.396
302.834	192.331
192.386	308.307
134.119	350.237		55.9638
321.321	182.023
147.007	181.201
295.667	236.25
218.815	352.104
231.956	247.335
205.561	158.054	7.67594
7.67594	281.57
324.301	80.2008
29.6132	309.433
80.8071	125.321
130.364	164.976
360.559	85.2463
263.776	149.825
249.281	55.9638
111.186	264.075
356.587	157.447
86.4551	64.3583
268.774	305.28
198.623	123.429
175.789	312.908
7.74003	333.931	7.74003	11.0191
78.4768	153.826	3.51687
3.51687	173.554
10.0452	232.408	10.0452
14.6275	339.42	14.6275
23.6011	240.934
137.886	151.049	137.886
227.597	280.806
212.586	61.0848
34.1875	294.251	34.1875
21.149	100.866	21.149
51.3395	115.583
179.876	84.2938
269.997	171.208	269.997
122.61	11.0191	122.61
188.733	244.918
149.674	181.381	149.674
88.5712	93.0221	88.5712
36.7242	314.885	36.7242
144.312	99.0312
419.095	306.899	89.3147
89.3147	597.038		80.6136
17.5488	80.6136	17.5488
473.353	494.267
30.4592	358.103
564.458	182.689	564.458
4.44155	594.189	4.44155	88.1133
47.8963	88.1133	47.8963
94.1064	494.108	30.3613
30.3613	352.436
30.7141	189.253	30.7141
186.681	178.521	13.8472	160.152
117.635	209.807
13.8472	160.152
175.631	159.971		63.5645
237.764	106.821	237.764
56.1364	63.5645	56.1364
359.658	161.628		144.899
356.664	174.088	4.27668
244.38	144.899
4.27668	172.449		172.449
246.949	258.995	17.3177
21.4251	230.704
423.151	251.935		237.588
300.246	289.687
17.3177	237.588
288.889	312.467	272.934	96.5807
346.844	151.101
272.934	589.039
33.7009	114.126	33.7009
7.74912	360.931	7.74912
8.73316	199.857
73.035	155.74	73.035
205.656	255.048
262.298	311.376
226.421	272.326
17.5153	102.185	17.5153
306.397	96.5807	306.397
1.77854	136.62	1.77854
0.0282843	484.407	0.0282843
34.5448	133.031	34.5448
38.9749	152.731		20.2468
7.18344	138.158	7.18344
6.83289	531.874	6.83289
679.013	206.409
16.8156	336.228
603.511	301.229
684.55	207.368
611.123	306.372	30.4625
30.4625	125.066
542.949	164.029
624.815	79.5044
650.978	20.2468	650.978
735.753	107.055
722.586	470.314	10.7279
39.0103	177.791
10.7279	460.613		163.932
33.038	266.82	33.038
40.7437	605.647	40.7437
5.0553	163.932	5.0553
561.136	415.284	561.136
22.286	170.742	22.286
54.7977	194.376	54.7977
22.2512	255.716	22.2512
31.1267	490.423	31.1267
16.2151	370.058	10.0418
10.0418	273.057
11.0592	312.906	11.0592
15.3511	277.355	15.3511
32.5241	495.945
23.9481	253.741	23.9481
7.94597	401.962	7.94597	77.8479
7.5154	210.085	7.5154
117.206	529.784	89.2858
89.2858	77.8479
68.7376	321.621	16.2977
64.0247	78.5805
264.327	127.773
16.2977	164.29
203.927	433.499
180.435	312.812
2.0018	224.065	2.0018
257.742	249.617
75.9214	241.411
168.988	412.765
187.865	235.999
181.342	359.402	22.4119	2.45866
22.4119	194.975
100.403	425.123
114.275	75.9476
173.923	240.663	16.4305
24.4438	2.45866
16.4305	109.912
18.8563	80.4829	18.8563
11.0184	407.877	11.0184
197.824	264.444	197.824
146.627	247.158	2.49944
2.49944	257.164
	255.295
	312.821
	312.502
	339.343		9.85114
	152.44
	478.753
	9.85114
	249.946
	37.128
	80.069
	110.204
	367.41
	257.092
	175.017
	177.884
	200.516
	358.4
	247.603
	225.691		20.8265
	41.8389
	512.141
	59.2291
	302.6
	155.976
	72.0451
	200.6
	238.127
	166.147
	20.8265
	32.3
	64.0522
	418.196
	134.011
	99.4342		15.8096
	87.5982
	420.546
	152.267
	227.507
	231.595
	146.419
	213.549
	100.118
	99.631
	91.1534
	15.8096
	131.476
	359.519
	232.528
	387.518		98.888
	192.773
	590.719
	98.888
	358.48
	149.109
	142.914
	223.418
	402.581
	313.804
	170.884
	194.341
	194.623
	470.925
	180.897
	355.798		95.7417
	160.383
	572.563
	95.7417
	370.018
	145.698
	108.046
	226.352
	373.749
	275.026
	143.186
	186.939
	154.721
	468.11
	132.017
	491.92		152.566
	300.305
	596.293
	168.233
	394.639
	152.566
	217.902
	236.491
	523.896
	401.744
	312.471
	339.763
	327.375
	476.874
	318.882
	356.724		40.3799
	197.074
	433.09
	52.6113
	199.214
	40.3799
	120.271
	65.4331
	391.62
	277.735
	238.749
	215.447
	267.534
	307.495
	336.459
	474.965		85.1223
	306.476
	481.086
	167.054
	287.454
	85.1223
	217.194
	141.59
	519.46
	385.683
	349.213
	351.214
	367.474
	346.531
	408.206
	433.892		52.2265
	276.807
	433.098
	150.346
	261.628
	52.2265
	183.446
	110.492
	485.615
	340.045
	329.368
	333.973
	339.575
	308.005
	394.205
	180.017		82.1364
	159.995
	215.167
	167.911
	83.327
	126.594
	137.587
	82.1364
	243.908
	112.916
	258.213
	217.745
	271.688
	150.018
	392.658
	226.867		25.1695
	186.117
	212.717
	162.789
	25.1695
	113.054
	147.135
	47.5599
	283.984
	164.89
	281.062
	231.001
	298.599
	118.385
	417.267
	138.962		82.4518
	202.586
	530.436
	284.699
	360.375
	373.673
	278.312
	360.81
	82.4518
	182.058
	153.797
	104.287
	163.097
	491.644
	245.08
	296.674		44.3847
	123.215
	599.584
	132.645
	397.029
	214.886
	135.331
	278.377
	302.306
	240.999
	68.5017
	115.166
	72.2011
	506.009
	44.3847
	363.701		86.567
	178.846
	629.868
	141.748
	417.166
	208.738
	157.571
	285.333
	372.451
	299.096
	134.593
	175.536
	143.141
	526.027
	86.567
	113.504		113.504
	46.5403		46.5403
	89.334		89.334
	181.726
	269.032
	43.2425		43.2425
	132.71
	221.601
	86.0161		86.0161
	163.288
	246.903
	189.729		125.387
	130.518
	260.235
	125.387
	86.1673		19.8698
	55.7181
	154.982
	19.8698
	86.1858		86.1858
	141.391
	168.433
	149.33
	177.827
	146.902
	201.206
	96.6314
	141.153		141.153
	223.917
	43.7301		43.7301
	106.3
	165.093		165.093
	188.785
	5.2558		5.2558
	16.5672
	211.434		211.434
	414.933
	424.278
	439.488
	454.658
	185.843		185.843
	47.0605		47.0605
	220.535		220.535
	509.043		330.92
	522.167
	330.92
	451.309		324.106
	447.347
	324.106
	552.289		242.933
	648.473
	242.933
	517.24		419.259
	496.782
	419.259
	225.041		24.4839
	24.4839
	49.6984
	152.125		17.1049
	17.1049
	31.1256
	284.48		216.756
	216.756
	139.359		70.1319
	70.1319
	200.404		113.07
	113.07
	279.295		103.751
	365.884
	103.751
	101.731		81.3945
	203.25
	81.3945
	35.8177		35.8177
	224.527
	109.106
	100.032		100.032
	195.284
	234.224
	281.451		110.605
	360.768
	110.605
	327.747		148.393
	443.569
	148.393
	32.0484		26.8871
	26.8871
	34.2312
	133.006
	391.321
	285.483		285.483
	403.157
	400.919
	476.337
	546.765
	226.713		226.713
	342.645
	337.47
	437.098
	549.593
	225.81		225.81
	345.949
	341.661
	419.618
	516.249
	15.1661		15.1661
	83.9669
	86.4077
	132.655
	289.518
	5.23498		5.23498
	36.866
	125.511
	81.9879
	83.5512		70.4723
	70.4723
	160.989
	158.472
	553.813		465.256
	592.556
	577.718
	465.256
	97.4572		97.4572
	224.323
	142.833
	97.3353
	15.9126		15.9126
	285.803
	206.172
	201.505
	170.875
	229.564
	69.502
	84.2615		75.2583
	343.301
	230.829
	223.696
	131.233
	274.805
	75.2583
	29.3019		29.3019
	259.951		170.522
	234.64
	215.092
	170.522
	176.709		130.737
	138.51
	153.201
	130.737
	148.893		68.1899
	123.536
	104.723
	68.1899
	576.303		495.356
	515.325
	495.356
	515.495		416.746
	450.921
	416.746
	627.957		528.769
	564.014
	528.769
	41.3784		41.3784
	101.907
	158.035
	26.4539		26.4539
	105.709
	203.76
	20.2339		20.2339
	94.1908
	164.431
	17.3809		17.3809
	100.899
	101.346
	92.138
	111.639
	47.7549
	115.965		24.2753
	80.069
	131.342
	146.568
	24.2753
	103.866
	15.9311		15.9311
	107.897
	74.3553
	64.701		45.7337
	151.05
	45.7337
	416.954		333.054
	556.071
	607.326
	474.478
	381.508
	333.054
	88.6232		88.6232
	92.6898
	149.853
	110.371
	223.896
	222
	110.257		43.4812
	83.2763
	43.4812
	48.9282
	115.129
	92.0974		17.4713
	99.2623
	17.4713
	87.1122
	44.3845
	186.669		147.924
	263.225
	147.924
	31.3803		31.3803
	20.1847		20.1847
	310.964		310.964
	274.721		152.403
	152.403
	398.317		55.3955
	230.101
	55.3955
	144.629
	486.667
	627.054
	693.621
	668.746
	169.836
	452.827
	221.96
	577.562
	296.308		50.1909
	231.068
	50.1909
	57.1925
	444.825
	535.326
	596.307
	569.664
	163.035
	436.13
	125.051
	479.617
	12.6066		12.6066
	116.058
	79.3291
	12.3114
	39.0939
	113.337
	107.86		6.00933
	83.7642
	6.00933
	11.332
	68.4337
	192.257		55.3787
	363.288
	140.94
	396.478
	450.015
	55.3787
	77.4837
	129.942
	75.5309
	124.458		72.4506
	419.262
	128.701
	463.918
	511.941
	92.3905
	127.736
	196.458
	72.4506
	118.554		21.7556
	376.15
	90.7032
	465.996
	471.157
	73.5664
	136.569
	183.858
	21.7556
	84.9488		84.9488
	124.642
	21.25		21.25
	77.9106
	107.695		107.695
	157.421
	130.115		130.115
	85.9031		85.9031
	278.497		71.7963
	290.432
	71.7963
	271.629		152.353
	358.015
	152.353
	152.441		84.5917
	176.283
	84.5917
	148.229		148.229
	280.548
	231.856
	197.176		197.176
	355.566
	318.609
	93.0189		93.0189
	407.436
	338.569
	73.4595		73.4595
	345.017
	268.083
	185.653		53.5537
	174.924
	53.5537
	85.2467		85.2467
	226.621
	123.373
	63.5846		24.6091
	24.6091
	226.56		226.56
	141.826		141.826
	251.264		44.4376
	72.7058
	86.9488
	44.4376
	208.248
	107.692		55.4948
	60.0498
	55.4948
	173.635
	209.79
	19.5927		19.5927
	112.454
	140.907
	177.445
	139.997
	29.5635		29.5635
	46.1963
	112.929		112.929
	195.376
	89.3877		26.2263
	65.0699
	89.6659
	53.9925
	26.2263
	139.312
