# Supplementary material for: In situ cryo-ET defines the ultrastructure of ER exit sites in human cells
Source: Nat Cell Biol. 2026 May 20;28(6):1258–68. doi: 10.1038/s41556-026-01964-2 (PMC13279273; doi:10.1038/s41556-026-01964-2)
Supplement: Supplementary file 8 — Statistical source data. [file 41556_2026_1964_MOESM8_ESM.xlsx]

## Sheet: Fig.6c
filename	spotsnum	protein	distance	intensity
spots1.txt	1	S23	0	42
spots1.txt	1	S23	0.0281698	22
spots1.txt	1	S23	0.0563395	20
spots1.txt	1	S23	0.0845093	15
spots1.txt	1	S23	0.112679	23
spots1.txt	1	S23	0.140849	53
spots1.txt	1	S23	0.169019	34
spots1.txt	1	S23	0.197188	34
spots1.txt	1	S23	0.225358	14
spots1.txt	1	TFG	0	25
spots1.txt	1	TFG	0.0281698	30
spots1.txt	1	TFG	0.0563395	16
spots1.txt	1	TFG	0.0845093	5
spots1.txt	1	TFG	0.112679	7
spots1.txt	1	TFG	0.140849	2
spots1.txt	1	TFG	0.169019	2
spots1.txt	1	TFG	0.197188	2
spots1.txt	1	TFG	0.225358	4
spots10.txt	10	S23	0	38
spots10.txt	10	S23	0.02697	38
spots10.txt	10	S23	0.0539401	24
spots10.txt	10	S23	0.0809101	37
spots10.txt	10	TFG	0	69
spots10.txt	10	TFG	0.02697	69
spots10.txt	10	TFG	0.0539401	31
spots10.txt	10	TFG	0.0809101	10
spots11.txt	11	S23	0	14
spots11.txt	11	S23	0.0238302	33
spots11.txt	11	S23	0.0476603	62
spots11.txt	11	S23	0.0714905	35
spots11.txt	11	S23	0.0953206	30
spots11.txt	11	S23	0.119151	2
spots11.txt	11	TFG	0	39
spots11.txt	11	TFG	0.0238302	36
spots11.txt	11	TFG	0.0476603	45
spots11.txt	11	TFG	0.0714905	11
spots11.txt	11	TFG	0.0953206	9
spots11.txt	11	TFG	0.119151	1
spots12.txt	12	S23	0	34
spots12.txt	12	S23	0.0235548	34
spots12.txt	12	S23	0.0471096	36
spots12.txt	12	S23	0.0706645	46
spots12.txt	12	S23	0.0942193	15
spots12.txt	12	S23	0.117774	5
spots12.txt	12	TFG	0	37
spots12.txt	12	TFG	0.0235548	37
spots12.txt	12	TFG	0.0471096	27
spots12.txt	12	TFG	0.0706645	12
spots12.txt	12	TFG	0.0942193	7
spots12.txt	12	TFG	0.117774	5
spots13.txt	13	S23	0	11
spots13.txt	13	S23	0.0267428	43
spots13.txt	13	S23	0.0534856	41
spots13.txt	13	S23	0.0802284	14
spots13.txt	13	S23	0.106971	14
spots13.txt	13	TFG	0	26
spots13.txt	13	TFG	0.0267428	17
spots13.txt	13	TFG	0.0534856	8
spots13.txt	13	TFG	0.0802284	1
spots13.txt	13	TFG	0.106971	1
spots14.txt	14	S23	0	10
spots14.txt	14	S23	0.0232643	36
spots14.txt	14	S23	0.0465286	8
spots14.txt	14	S23	0.0697929	8
spots14.txt	14	TFG	0	20
spots14.txt	14	TFG	0.0232643	12
spots14.txt	14	TFG	0.0465286	4
spots14.txt	14	TFG	0.0697929	4
spots15.txt	15	S23	0	10
spots15.txt	15	S23	0.0256292	32
spots15.txt	15	S23	0.0512583	47
spots15.txt	15	S23	0.0768875	48
spots15.txt	15	S23	0.102517	40
spots15.txt	15	S23	0.128146	20
spots15.txt	15	S23	0.153775	9
spots15.txt	15	TFG	0	35
spots15.txt	15	TFG	0.0256292	31
spots15.txt	15	TFG	0.0512583	5
spots15.txt	15	TFG	0.0768875	7
spots15.txt	15	TFG	0.102517	3
spots15.txt	15	TFG	0.128146	2
spots15.txt	15	TFG	0.153775	2
spots16.txt	16	S23	0	21
spots16.txt	16	S23	0.025031	42
spots16.txt	16	S23	0.0500621	36
spots16.txt	16	S23	0.0750931	31
spots16.txt	16	S23	0.100124	31
spots16.txt	16	S23	0.125155	10
spots16.txt	16	TFG	0	30
spots16.txt	16	TFG	0.025031	38
spots16.txt	16	TFG	0.0500621	18
spots16.txt	16	TFG	0.0750931	9
spots16.txt	16	TFG	0.100124	9
spots16.txt	16	TFG	0.125155	7
spots17.txt	17	S23	0	20
spots17.txt	17	S23	0.0241978	18
spots17.txt	17	S23	0.0483955	18
spots17.txt	17	S23	0.0725933	27
spots17.txt	17	S23	0.0967911	8
spots17.txt	17	TFG	0	42
spots17.txt	17	TFG	0.0241978	15
spots17.txt	17	TFG	0.0483955	15
spots17.txt	17	TFG	0.0725933	2
spots17.txt	17	TFG	0.0967911	3
spots18.txt	18	S23	0	26
spots18.txt	18	S23	0.0223907	26
spots18.txt	18	S23	0.0447814	26
spots18.txt	18	S23	0.0671721	6
spots18.txt	18	TFG	0	17
spots18.txt	18	TFG	0.0223907	14
spots18.txt	18	TFG	0.0447814	14
spots18.txt	18	TFG	0.0671721	6
spots19.txt	19	S23	0	46
spots19.txt	19	S23	0.0245813	44
spots19.txt	19	S23	0.0491626	18
spots19.txt	19	S23	0.0737439	18
spots19.txt	19	S23	0.0983253	7
spots19.txt	19	TFG	0	28
spots19.txt	19	TFG	0.0245813	22
spots19.txt	19	TFG	0.0491626	10
spots19.txt	19	TFG	0.0737439	10
spots19.txt	19	TFG	0.0983253	7
spots2.txt	2	S23	0	42
spots2.txt	2	S23	0.0246542	40
spots2.txt	2	S23	0.0493085	40
spots2.txt	2	S23	0.0739627	43
spots2.txt	2	S23	0.0986169	23
spots2.txt	2	S23	0.123271	12
spots2.txt	2	S23	0.147925	7
spots2.txt	2	TFG	0	25
spots2.txt	2	TFG	0.0246542	26
spots2.txt	2	TFG	0.0493085	26
spots2.txt	2	TFG	0.0739627	7
spots2.txt	2	TFG	0.0986169	9
spots2.txt	2	TFG	0.123271	3
spots2.txt	2	TFG	0.147925	3
spots20.txt	20	S23	0	59
spots20.txt	20	S23	0.0216886	50
spots20.txt	20	S23	0.0433773	50
spots20.txt	20	S23	0.0650659	9
spots20.txt	20	S23	0.0867546	9
spots20.txt	20	TFG	0	46
spots20.txt	20	TFG	0.0216886	37
spots20.txt	20	TFG	0.0433773	37
spots20.txt	20	TFG	0.0650659	7
spots20.txt	20	TFG	0.0867546	7
spots21.txt	21	S23	0	21
spots21.txt	21	S23	0.0239734	21
spots21.txt	21	S23	0.0479467	35
spots21.txt	21	S23	0.0719201	35
spots21.txt	21	S23	0.0958934	25
spots21.txt	21	S23	0.119867	3
spots21.txt	21	TFG	0	28
spots21.txt	21	TFG	0.0239734	23
spots21.txt	21	TFG	0.0479467	16
spots21.txt	21	TFG	0.0719201	16
spots21.txt	21	TFG	0.0958934	10
spots21.txt	21	TFG	0.119867	4
spots22.txt	22	S23	0	18
spots22.txt	22	S23	0.0240306	29
spots22.txt	22	S23	0.0480611	35
spots22.txt	22	S23	0.0720917	30
spots22.txt	22	S23	0.0961222	19
spots22.txt	22	S23	0.120153	9
spots22.txt	22	TFG	0	39
spots22.txt	22	TFG	0.0240306	44
spots22.txt	22	TFG	0.0480611	17
spots22.txt	22	TFG	0.0720917	8
spots22.txt	22	TFG	0.0961222	8
spots22.txt	22	TFG	0.120153	1
spots23.txt	23	S23	0	18
spots23.txt	23	S23	0.0241247	25
spots23.txt	23	S23	0.0482493	27
spots23.txt	23	S23	0.072374	27
spots23.txt	23	S23	0.0964987	19
spots23.txt	23	S23	0.120623	8
spots23.txt	23	TFG	0	39
spots23.txt	23	TFG	0.0241247	26
spots23.txt	23	TFG	0.0482493	13
spots23.txt	23	TFG	0.072374	16
spots23.txt	23	TFG	0.0964987	7
spots23.txt	23	TFG	0.120623	7
spots24.txt	24	S23	0	90
spots24.txt	24	S23	0.0217192	105
spots24.txt	24	S23	0.0434383	72
spots24.txt	24	S23	0.0651575	72
spots24.txt	24	S23	0.0868767	22
spots24.txt	24	S23	0.108596	22
spots24.txt	24	S23	0.130315	16
spots24.txt	24	S23	0.152034	8
spots24.txt	24	TFG	0	47
spots24.txt	24	TFG	0.0217192	78
spots24.txt	24	TFG	0.0434383	61
spots24.txt	24	TFG	0.0651575	61
spots24.txt	24	TFG	0.0868767	5
spots24.txt	24	TFG	0.108596	5
spots24.txt	24	TFG	0.130315	8
spots24.txt	24	TFG	0.152034	2
spots25.txt	25	S23	0	37
spots25.txt	25	S23	0.0276285	37
spots25.txt	25	S23	0.055257	45
spots25.txt	25	S23	0.0828855	38
spots25.txt	25	S23	0.110514	34
spots25.txt	25	S23	0.138142	19
spots25.txt	25	S23	0.165771	18
spots25.txt	25	S23	0.193399	5
spots25.txt	25	TFG	0	36
spots25.txt	25	TFG	0.0276285	36
spots25.txt	25	TFG	0.055257	12
spots25.txt	25	TFG	0.0828855	9
spots25.txt	25	TFG	0.110514	3
spots25.txt	25	TFG	0.138142	3
spots25.txt	25	TFG	0.165771	2
spots25.txt	25	TFG	0.193399	0
spots26.txt	26	S23	0	34
spots26.txt	26	S23	0.0236598	34
spots26.txt	26	S23	0.0473196	38
spots26.txt	26	S23	0.0709793	19
spots26.txt	26	S23	0.0946391	19
spots26.txt	26	S23	0.118299	2
spots26.txt	26	TFG	0	40
spots26.txt	26	TFG	0.0236598	40
spots26.txt	26	TFG	0.0473196	28
spots26.txt	26	TFG	0.0709793	5
spots26.txt	26	TFG	0.0946391	5
spots26.txt	26	TFG	0.118299	0
spots27.txt	27	S23	0	34
spots27.txt	27	S23	0.0260325	35
spots27.txt	27	S23	0.052065	14
spots27.txt	27	S23	0.0780975	14
spots27.txt	27	S23	0.10413	15
spots27.txt	27	S23	0.130163	13
spots27.txt	27	S23	0.156195	15
spots27.txt	27	S23	0.182228	17
spots27.txt	27	S23	0.20826	17
spots27.txt	27	S23	0.234293	5
spots27.txt	27	S23	0.260325	6
spots27.txt	27	S23	0.286358	14
spots27.txt	27	S23	0.31239	14
spots27.txt	27	S23	0.338423	10
spots27.txt	27	S23	0.364455	1
spots27.txt	27	TFG	0	40
spots27.txt	27	TFG	0.0260325	34
spots27.txt	27	TFG	0.052065	4
spots27.txt	27	TFG	0.0780975	4
spots27.txt	27	TFG	0.10413	5
spots27.txt	27	TFG	0.130163	3
spots27.txt	27	TFG	0.156195	0
spots27.txt	27	TFG	0.182228	2
spots27.txt	27	TFG	0.20826	2
spots27.txt	27	TFG	0.234293	4
spots27.txt	27	TFG	0.260325	1
spots27.txt	27	TFG	0.286358	6
spots27.txt	27	TFG	0.31239	6
spots27.txt	27	TFG	0.338423	2
spots27.txt	27	TFG	0.364455	3
spots28.txt	28	S23	0	21
spots28.txt	28	S23	0.0211645	24
spots28.txt	28	S23	0.0423291	28
spots28.txt	28	S23	0.0634936	19
spots28.txt	28	S23	0.0846581	6
spots28.txt	28	TFG	0	16
spots28.txt	28	TFG	0.0211645	14
spots28.txt	28	TFG	0.0423291	1
spots28.txt	28	TFG	0.0634936	6
spots28.txt	28	TFG	0.0846581	0
spots29.txt	29	S23	0	21
spots29.txt	29	S23	0.0232898	21
spots29.txt	29	S23	0.0465795	34
spots29.txt	29	S23	0.0698693	39
spots29.txt	29	S23	0.093159	15
spots29.txt	29	S23	0.116449	5
spots29.txt	29	TFG	0	24
spots29.txt	29	TFG	0.0232898	24
spots29.txt	29	TFG	0.0465795	11
spots29.txt	29	TFG	0.0698693	8
spots29.txt	29	TFG	0.093159	1
spots29.txt	29	TFG	0.116449	0
spots3.txt	3	S23	0	13
spots3.txt	3	S23	0.021522	25
spots3.txt	3	S23	0.0430439	25
spots3.txt	3	S23	0.0645659	22
spots3.txt	3	S23	0.0860878	5
spots3.txt	3	TFG	0	27
spots3.txt	3	TFG	0.021522	12
spots3.txt	3	TFG	0.0430439	12
spots3.txt	3	TFG	0.0645659	4
spots3.txt	3	TFG	0.0860878	0
spots30.txt	30	S23	0	26
spots30.txt	30	S23	0.0239066	50
spots30.txt	30	S23	0.0478131	64
spots30.txt	30	S23	0.0717197	46
spots30.txt	30	S23	0.0956262	46
spots30.txt	30	S23	0.119533	26
spots30.txt	30	S23	0.143439	17
spots30.txt	30	S23	0.167346	9
spots30.txt	30	TFG	0	26
spots30.txt	30	TFG	0.0239066	18
spots30.txt	30	TFG	0.0478131	8
spots30.txt	30	TFG	0.0717197	5
spots30.txt	30	TFG	0.0956262	2
spots30.txt	30	TFG	0.119533	4
spots30.txt	30	TFG	0.143439	1
spots30.txt	30	TFG	0.167346	2
spots31.txt	31	S23	0	54
spots31.txt	31	S23	0.021595	54
spots31.txt	31	S23	0.0431899	62
spots31.txt	31	S23	0.0647849	20
spots31.txt	31	S23	0.0863799	20
spots31.txt	31	S23	0.107975	12
spots31.txt	31	TFG	0	22
spots31.txt	31	TFG	0.021595	18
spots31.txt	31	TFG	0.0431899	14
spots31.txt	31	TFG	0.0647849	5
spots31.txt	31	TFG	0.0863799	5
spots31.txt	31	TFG	0.107975	4
spots32.txt	32	S23	0	17
spots32.txt	32	S23	0.0248377	28
spots32.txt	32	S23	0.0496754	28
spots32.txt	32	S23	0.0745131	34
spots32.txt	32	S23	0.0993508	34
spots32.txt	32	S23	0.124189	11
spots32.txt	32	S23	0.149026	9
spots32.txt	32	TFG	0	23
spots32.txt	32	TFG	0.0248377	40
spots32.txt	32	TFG	0.0496754	40
spots32.txt	32	TFG	0.0745131	25
spots32.txt	32	TFG	0.0993508	15
spots32.txt	32	TFG	0.124189	5
spots32.txt	32	TFG	0.149026	1
spots33.txt	33	S23a	0	41
spots33.txt	33	S23a	0.0214963	48
spots33.txt	33	S23a	0.0429926	32
spots33.txt	33	S23a	0.0644889	32
spots33.txt	33	S23a	0.0859853	26
spots33.txt	33	S23a	0.107482	17
spots33.txt	33	S23a	0.128978	4
spots33.txt	33	TFG	0	76
spots33.txt	33	TFG	0.0214963	80
spots33.txt	33	TFG	0.0429926	25
spots33.txt	33	TFG	0.0644889	25
spots33.txt	33	TFG	0.0859853	9
spots33.txt	33	TFG	0.107482	0
spots33.txt	33	TFG	0.128978	1
spots34.txt	34	S23a	0	41
spots34.txt	34	S23a	0.0235482	30
spots34.txt	34	S23a	0.0470964	48
spots34.txt	34	S23a	0.0706446	40
spots34.txt	34	S23a	0.0941929	40
spots34.txt	34	S23a	0.117741	8
spots34.txt	34	TFG	0	76
spots34.txt	34	TFG	0.0235482	73
spots34.txt	34	TFG	0.0470964	47
spots34.txt	34	TFG	0.0706446	10
spots34.txt	34	TFG	0.0941929	10
spots34.txt	34	TFG	0.117741	3
spots35.txt	35	S23a	0	57
spots35.txt	35	S23a	0.0264216	67
spots35.txt	35	S23a	0.0528432	48
spots35.txt	35	S23a	0.0792649	28
spots35.txt	35	S23a	0.105686	9
spots35.txt	35	S23a	0.132108	9
spots35.txt	35	TFG	0	92
spots35.txt	35	TFG	0.0264216	68
spots35.txt	35	TFG	0.0528432	36
spots35.txt	35	TFG	0.0792649	11
spots35.txt	35	TFG	0.105686	6
spots35.txt	35	TFG	0.132108	6
spots36.txt	36	S23a	0	41
spots36.txt	36	S23a	0.025125	29
spots36.txt	36	S23a	0.0502501	34
spots36.txt	36	S23a	0.0753751	14
spots36.txt	36	S23a	0.1005	7
spots36.txt	36	TFG	0	49
spots36.txt	36	TFG	0.025125	25
spots36.txt	36	TFG	0.0502501	33
spots36.txt	36	TFG	0.0753751	9
spots36.txt	36	TFG	0.1005	3
spots37.txt	37	S23a	0	41
spots37.txt	37	S23a	0.024701	27
spots37.txt	37	S23a	0.049402	32
spots37.txt	37	S23a	0.074103	42
spots37.txt	37	S23a	0.098804	23
spots37.txt	37	S23a	0.123505	2
spots37.txt	37	TFG	0	49
spots37.txt	37	TFG	0.024701	39
spots37.txt	37	TFG	0.049402	17
spots37.txt	37	TFG	0.074103	26
spots37.txt	37	TFG	0.098804	12
spots37.txt	37	TFG	0.123505	5
spots38.txt	38	S23a	0	47
spots38.txt	38	S23a	0.0237582	69
spots38.txt	38	S23a	0.0475164	69
spots38.txt	38	S23a	0.0712746	21
spots38.txt	38	S23a	0.0950328	14
spots38.txt	38	S23a	0.118791	1
spots38.txt	38	TFG	0	104
spots38.txt	38	TFG	0.0237582	81
spots38.txt	38	TFG	0.0475164	81
spots38.txt	38	TFG	0.0712746	20
spots38.txt	38	TFG	0.0950328	7
spots38.txt	38	TFG	0.118791	7
spots39.txt	39	S23a	0	47
spots39.txt	39	S23a	0.0245544	59
spots39.txt	39	S23a	0.0491088	66
spots39.txt	39	S23a	0.0736631	44
spots39.txt	39	S23a	0.0982175	38
spots39.txt	39	S23a	0.122772	38
spots39.txt	39	S23a	0.147326	27
spots39.txt	39	S23a	0.171881	15
spots39.txt	39	S23a	0.196435	3
spots39.txt	39	TFG	0	104
spots39.txt	39	TFG	0.0245544	116
spots39.txt	39	TFG	0.0491088	45
spots39.txt	39	TFG	0.0736631	21
spots39.txt	39	TFG	0.0982175	19
spots39.txt	39	TFG	0.122772	19
spots39.txt	39	TFG	0.147326	6
spots39.txt	39	TFG	0.171881	8
spots39.txt	39	TFG	0.196435	4
spots4.txt	4	S23	0	13
spots4.txt	4	S23	0.0227915	23
spots4.txt	4	S23	0.0455829	23
spots4.txt	4	S23	0.0683744	21
spots4.txt	4	S23	0.0911659	21
spots4.txt	4	S23	0.113957	3
spots4.txt	4	TFG	0	27
spots4.txt	4	TFG	0.0227915	11
spots4.txt	4	TFG	0.0455829	11
spots4.txt	4	TFG	0.0683744	11
spots4.txt	4	TFG	0.0911659	11
spots4.txt	4	TFG	0.113957	3
spots40.txt	40	S23a	0	54
spots40.txt	40	S23a	0.0271757	59
spots40.txt	40	S23a	0.0543515	54
spots40.txt	40	S23a	0.0815272	34
spots40.txt	40	S23a	0.108703	21
spots40.txt	40	S23a	0.135879	5
spots40.txt	40	TFG	0	86
spots40.txt	40	TFG	0.0271757	63
spots40.txt	40	TFG	0.0543515	28
spots40.txt	40	TFG	0.0815272	7
spots40.txt	40	TFG	0.108703	11
spots40.txt	40	TFG	0.135879	7
spots41.txt	41	S23a	0	54
spots41.txt	41	S23a	0.0278279	54
spots41.txt	41	S23a	0.0556559	49
spots41.txt	41	S23a	0.0834838	35
spots41.txt	41	S23a	0.111312	8
spots41.txt	41	S23a	0.13914	3
spots41.txt	41	TFG	0	86
spots41.txt	41	TFG	0.0278279	86
spots41.txt	41	TFG	0.0556559	36
spots41.txt	41	TFG	0.0834838	10
spots41.txt	41	TFG	0.111312	4
spots41.txt	41	TFG	0.13914	2
spots42.txt	42	S23a	0	65
spots42.txt	42	S23a	0.0247182	50
spots42.txt	42	S23a	0.0494363	51
spots42.txt	42	S23a	0.0741545	33
spots42.txt	42	S23a	0.0988727	26
spots42.txt	42	S23a	0.123591	16
spots42.txt	42	S23a	0.148309	5
spots42.txt	42	TFG	0	73
spots42.txt	42	TFG	0.0247182	62
spots42.txt	42	TFG	0.0494363	25
spots42.txt	42	TFG	0.0741545	31
spots42.txt	42	TFG	0.0988727	13
spots42.txt	42	TFG	0.123591	13
spots42.txt	42	TFG	0.148309	6
spots43.txt	43	S23a	0	65
spots43.txt	43	S23a	0.0264662	35
spots43.txt	43	S23a	0.0529323	40
spots43.txt	43	S23a	0.0793985	29
spots43.txt	43	S23a	0.105865	14
spots43.txt	43	S23a	0.132331	5
spots43.txt	43	TFG	0	73
spots43.txt	43	TFG	0.0264662	58
spots43.txt	43	TFG	0.0529323	45
spots43.txt	43	TFG	0.0793985	18
spots43.txt	43	TFG	0.105865	8
spots43.txt	43	TFG	0.132331	9
spots44.txt	44	S23a	0	30
spots44.txt	44	S23a	0.0259829	30
spots44.txt	44	S23a	0.0519658	19
spots44.txt	44	S23a	0.0779488	25
spots44.txt	44	S23a	0.103932	9
spots44.txt	44	S23a	0.129915	4
spots44.txt	44	TFG	0	62
spots44.txt	44	TFG	0.0259829	62
spots44.txt	44	TFG	0.0519658	12
spots44.txt	44	TFG	0.0779488	6
spots44.txt	44	TFG	0.103932	9
spots44.txt	44	TFG	0.129915	8
spots45.txt	45	S23a	0	83
spots45.txt	45	S23a	0.0253311	40
spots45.txt	45	S23a	0.0506622	57
spots45.txt	45	S23a	0.0759934	45
spots45.txt	45	S23a	0.101324	51
spots45.txt	45	S23a	0.126656	52
spots45.txt	45	S23a	0.151987	34
spots45.txt	45	S23a	0.177318	17
spots45.txt	45	S23a	0.202649	17
spots45.txt	45	S23a	0.22798	7
spots45.txt	45	TFG	0	151
spots45.txt	45	TFG	0.0253311	110
spots45.txt	45	TFG	0.0506622	93
spots45.txt	45	TFG	0.0759934	31
spots45.txt	45	TFG	0.101324	17
spots45.txt	45	TFG	0.126656	16
spots45.txt	45	TFG	0.151987	10
spots45.txt	45	TFG	0.177318	9
spots45.txt	45	TFG	0.202649	9
spots45.txt	45	TFG	0.22798	8
spots46.txt	46	S23a	0	63
spots46.txt	46	S23a	0.0224224	61
spots46.txt	46	S23a	0.0448447	61
spots46.txt	46	S23a	0.0672671	35
spots46.txt	46	S23a	0.0896895	12
spots46.txt	46	S23a	0.112112	8
spots46.txt	46	TFG	0	55
spots46.txt	46	TFG	0.0224224	30
spots46.txt	46	TFG	0.0448447	30
spots46.txt	46	TFG	0.0672671	12
spots46.txt	46	TFG	0.0896895	8
spots46.txt	46	TFG	0.112112	2
spots47.txt	47	S23a	0	25
spots47.txt	47	S23a	0.0255368	33
spots47.txt	47	S23a	0.0510737	47
spots47.txt	47	S23a	0.0766105	19
spots47.txt	47	S23a	0.102147	19
spots47.txt	47	S23a	0.127684	6
spots47.txt	47	TFG	0	40
spots47.txt	47	TFG	0.0255368	43
spots47.txt	47	TFG	0.0510737	21
spots47.txt	47	TFG	0.0766105	3
spots47.txt	47	TFG	0.102147	3
spots47.txt	47	TFG	0.127684	5
spots48.txt	48	S23a	0	25
spots48.txt	48	S23a	0.0214982	21
spots48.txt	48	S23a	0.0429964	27
spots48.txt	48	S23a	0.0644947	23
spots48.txt	48	S23a	0.0859929	23
spots48.txt	48	S23a	0.107491	13
spots48.txt	48	S23a	0.128989	4
spots48.txt	48	TFG	0	40
spots48.txt	48	TFG	0.0214982	35
spots48.txt	48	TFG	0.0429964	19
spots48.txt	48	TFG	0.0644947	2
spots48.txt	48	TFG	0.0859929	2
spots48.txt	48	TFG	0.107491	3
spots48.txt	48	TFG	0.128989	1
spots49.txt	49	S23a	0	66
spots49.txt	49	S23a	0.0252075	73
spots49.txt	49	S23a	0.0504149	62
spots49.txt	49	S23a	0.0756224	47
spots49.txt	49	S23a	0.10083	17
spots49.txt	49	S23a	0.126037	4
spots49.txt	49	S23a	0.151245	4
spots49.txt	49	TFG	0	100
spots49.txt	49	TFG	0.0252075	91
spots49.txt	49	TFG	0.0504149	41
spots49.txt	49	TFG	0.0756224	9
spots49.txt	49	TFG	0.10083	13
spots49.txt	49	TFG	0.126037	7
spots49.txt	49	TFG	0.151245	7
spots5.txt	5	S23	0	33
spots5.txt	5	S23	0.0246345	37
spots5.txt	5	S23	0.0492689	45
spots5.txt	5	S23	0.0739034	45
spots5.txt	5	S23	0.0985379	30
spots5.txt	5	S23	0.123172	13
spots5.txt	5	S23	0.147807	9
spots5.txt	5	TFG	0	51
spots5.txt	5	TFG	0.0246345	45
spots5.txt	5	TFG	0.0492689	18
spots5.txt	5	TFG	0.0739034	18
spots5.txt	5	TFG	0.0985379	17
spots5.txt	5	TFG	0.123172	5
spots5.txt	5	TFG	0.147807	2
spots50.txt	50	S23a	0	41
spots50.txt	50	S23a	0.0266771	45
spots50.txt	50	S23a	0.0533543	45
spots50.txt	50	S23a	0.0800314	61
spots50.txt	50	S23a	0.106709	32
spots50.txt	50	S23a	0.133386	7
spots50.txt	50	TFG	0	76
spots50.txt	50	TFG	0.0266771	44
spots50.txt	50	TFG	0.0533543	44
spots50.txt	50	TFG	0.0800314	18
spots50.txt	50	TFG	0.106709	10
spots50.txt	50	TFG	0.133386	9
spots6.txt	6	S23	0	25
spots6.txt	6	S23	0.0238216	41
spots6.txt	6	S23	0.0476432	32
spots6.txt	6	S23	0.0714648	55
spots6.txt	6	S23	0.0952864	40
spots6.txt	6	S23	0.119108	40
spots6.txt	6	S23	0.14293	15
spots6.txt	6	S23	0.166751	8
spots6.txt	6	TFG	0	52
spots6.txt	6	TFG	0.0238216	72
spots6.txt	6	TFG	0.0476432	10
spots6.txt	6	TFG	0.0714648	6
spots6.txt	6	TFG	0.0952864	5
spots6.txt	6	TFG	0.119108	5
spots6.txt	6	TFG	0.14293	6
spots6.txt	6	TFG	0.166751	0
spots7.txt	7	S23	0	14
spots7.txt	7	S23	0.0216661	47
spots7.txt	7	S23	0.0433322	38
spots7.txt	7	S23	0.0649984	28
spots7.txt	7	S23	0.0866645	13
spots7.txt	7	S23	0.108331	9
spots7.txt	7	TFG	0	35
spots7.txt	7	TFG	0.0216661	29
spots7.txt	7	TFG	0.0433322	15
spots7.txt	7	TFG	0.0649984	8
spots7.txt	7	TFG	0.0866645	4
spots7.txt	7	TFG	0.108331	1
spots8.txt	8	S23	0	14
spots8.txt	8	S23	0.0237759	35
spots8.txt	8	S23	0.0475518	35
spots8.txt	8	S23	0.0713277	18
spots8.txt	8	S23	0.0951036	25
spots8.txt	8	S23	0.118879	25
spots8.txt	8	S23	0.142655	6
spots8.txt	8	TFG	0	35
spots8.txt	8	TFG	0.0237759	23
spots8.txt	8	TFG	0.0475518	23
spots8.txt	8	TFG	0.0713277	9
spots8.txt	8	TFG	0.0951036	6
spots8.txt	8	TFG	0.118879	6
spots8.txt	8	TFG	0.142655	5
spots9.txt	9	S23a	0	108
spots9.txt	9	S23a	0.0279448	81
spots9.txt	9	S23a	0.0558896	44
spots9.txt	9	S23a	0.0838343	44
spots9.txt	9	S23a	0.111779	30
spots9.txt	9	S23a	0.139724	5
spots9.txt	9	TFG	0	163
spots9.txt	9	TFG	0.0279448	182
spots9.txt	9	TFG	0.0558896	47
spots9.txt	9	TFG	0.0838343	47
spots9.txt	9	TFG	0.111779	21
spots9.txt	9	TFG	0.139724	9
