# Supplementary material for: In situ cryo-ET defines the ultrastructure of ER exit sites in human cells
Source: Nat Cell Biol. 2026 May 20;28(6):1258–68. doi: 10.1038/s41556-026-01964-2 (PMC13279273; doi:10.1038/s41556-026-01964-2)
Supplement: Supplementary file 9 — Statistical source data. [file 41556_2026_1964_MOESM9_ESM.xlsx]

## Sheet: ED_Fig.1b
spots per cell
360
225
259
109
179
297
323
787
273
484
379
167
285
289
226
647
188
221
334
156
177
161
338
122
273
269
169
579
187
223
163
201
