# Supplementary material for: In situ cryo-ET defines the ultrastructure of ER exit sites in human cells
Source: Nat Cell Biol. 2026 May 20;28(6):1258–68. doi: 10.1038/s41556-026-01964-2 (PMC13279273; doi:10.1038/s41556-026-01964-2)
Supplement: Supplementary file 10 — Statistical source data. [file 41556_2026_1964_MOESM10_ESM.xlsx]

## Sheet: ED_Fig.4d
extrap_diam_ellips	extrap_diam_ribo_excl
534.645
330.659
326.95	588.161
596.166	558.461
132.065	567.8
190.737	391.404
258.505
374.785
307.923	483.277
161.687
392.198
231.711	521.82
482.241
267.493
231.404
140.327
388.465	478.874
451.886	467.99
203.725
342.266	415.206
223.519
367.567
86.4968
82.3944	427.928
93.9881
226.935	391.736
427.516	507.315
264.038	482.704
215.609
390.198
255.454	516.287
222.507
118.047	453.778
168.667
264.236
579.896
49.0652
140.872
243.425	478.401
482.737	448.172
214.724
167.671	569.75
387.02	508.426
383.649	545.008
124.847
73.3136
159.66
325.809	492.14
198.433
208.024
262.704

## Sheet: ED_Fig.4e
density inside	density outside
3.12582e-07	1.1735e-05
3.69981e-07	6.59479e-06
0	1.47942e-06
5.5913e-07	4.15673e-06
0	4.82596e-06
0	1.23977e-05
0	4.71118e-06
3.26675e-07	9.09695e-06
3.2724e-07	6.20029e-06
2.2603e-06	7.28438e-06
1.67873e-06	6.9378e-06
9.21583e-07	1.89873e-05
2.11276e-06	2.68147e-06
0	6.32967e-06
1.38788e-06	8.71823e-06
0	1.29701e-05
1.695e-06	8.94638e-06
9.93975e-07	4.55293e-06
2.25989e-07	1.18858e-05
1.95396e-06	9.66491e-06
1.36888e-06	6.53473e-06
4.23257e-07	8.27099e-06
0	2.14012e-06
0	6.6258e-06
0	5.64492e-06
1.635e-07	3.72218e-06
3.20358e-06	1.12453e-05
5.19029e-07	1.23132e-05
0	3.68189e-06
1.57603e-06	9.71391e-06
4.58504e-07	5.97364e-06
3.46911e-06	1.71047e-05
0	1.78242e-05
3.18582e-06	1.09262e-05
4.14291e-07	2.41527e-06
3.03762e-07	2.72042e-06
0	1.50829e-05
0	5.57452e-06
2.64945e-07	1.08576e-05
7.98342e-07	6.40234e-06
0	9.9639e-06
0	1.12404e-05
2.9007e-06	7.00622e-06
1.69195e-07	9.67974e-06
0	1.34176e-05
0	1.34906e-05
4.69499e-07	4.0858e-06
9.3925e-07	1.31955e-05
0	4.1919e-06
0	1.12822e-06
3.16188e-07	1.78326e-06
