# Supplementary material for: In situ cryo-ET defines the ultrastructure of ER exit sites in human cells
Source: Nat Cell Biol. 2026 May 20;28(6):1258–68. doi: 10.1038/s41556-026-01964-2 (PMC13279273; doi:10.1038/s41556-026-01964-2)
Supplement: Supplementary file 11 — Statistical source data. [file 41556_2026_1964_MOESM11_ESM.xlsx]

## Sheet: ED_Fig.7a
	COP1 total spots	Sec23 total spots	ERGIC total spots	Sec23 coloc with ERGIC	Sec23 coloc with ERGIC%	Sec23 coloc with COP1 spots	Sec23 coloc with COP1%	ERGIC coloc with COPI	ERGIC coloc with COPI%	ERGIC coloc with Sec23	ERGIC coloc with Sec23%	COP1 coloc with Sec23 spots	COP1 coloc with Sec23%	COP1 coloc with ERGIC	COP1 coloc with ERGIC%	ERGIC-COP1-Sec23 spots	ERGIC-COP1-Sec23% (out of total ERGIC)	COP1-ERGIC-Sec23	COP1-ERGIC-Sec23%(out of total COP1)	Sec23-COP1-ERGIC	Sec23-COP1-ERGIC(out of total Sec23)	Sec23-COP1-ERGIC%(out of total Sec23)
Image1	72	93	145	81	87.0968	41	44.086	66	45.5172	105	72.4138	40	55.5556	49	68.0556	57	39.3103	38	52.7778	40	43.0108	43.0108
Image2	86	74	115	60	81.0811	26	35.1351	37	32.1739	70	60.8696	28	32.5581	31	36.0465	26	22.6087	21	24.4186	22	29.7297	29.7297
Image3	254	211	443	196	92.891	119	56.3981	269	60.7223	337	76.0722	132	51.9685	159	62.5984	226	51.0158	128	50.3937	118	55.9242	55.9242
Image4	189	159	278	149	93.7107	98	61.6352	161	57.9137	201	72.3022	112	59.2593	130	68.7831	137	49.2806	109	57.672	95	59.7484	59.7484
Image5	923	222	284	184	82.8829	208	93.6937	276	97.1831	251	88.3803	458	49.6208	470	50.9209	245	86.2676	393	42.5785	179	80.6306	80.6306
Image6	465	280	624	270	96.4286	250	89.2857	536	85.8974	508	81.4103	337	72.4731	403	86.6667	464	74.359	330	70.9677	242	86.4286	86.4286
Image7	553	460	793	396	86.087	330	71.7391	588	74.1488	579	73.0139	361	65.2803	445	80.4702	467	58.8903	338	61.1212	309	67.1739	67.1739
Image8	162	111	356	105	94.5946	85	76.5766	236	66.2921	211	59.2697	102	62.963	143	88.2716	177	49.7191	102	62.963	85	76.5766	76.5766
Image9	187	204	440	199	97.549	144	70.5882	287	65.2273	335	76.1364	155	82.8877	176	94.1176	257	58.4091	152	81.2834	143	70.098	70.098
TOTAL	2891	1814	3478	1640	90.4079	1301	71.72	2456	70.6153	2597	74.6694	1725	59.6679	2006	69.3878	2056	59.1144	1611	55.7247	1233	569.321	67.9713

## Sheet: ED_Fig.7b
COP1		COP2
0.876354		0.962942
0.90812		0.965947
0.988072		0.952882
0.807281		0.875167
0.743895		0.957745
0.987651		0.945213
0.890239		0.962035
0.947744		0.98726
0.847079		0.95571
0.884186		0.861639
0.54738		0.979427
0.932365		0.919383
0.850301		0.875705
0.974138		0.927751
0.854206		0.959364
0.454662		0.941241
0.957771		0.519664
0.934108		0.94448
0.946547		0.931736
0.860559		0.950417
0.958087		0.93515
0.84345		0.763483
0.881871		0.967068
0.919269		0.881208
0.935891		0.900825
0.916437		0.983813
0.967092		0.992387
0.930904		0.992498
0.939127		0.957005
0.952091		0.974603
0.82396		0.928192
0.99071		0.830266
0.862932		0.979929
0.913922		0.883388
0.931486		0.914351
0.856349		0.926512
0.840921		0.937585
0.978044		0.822546
0.854262		0.92663
0.964208		0.96552
0.928261		0.942203
0.988091		0.949
0.935306		0.866463
0.875133		0.954531
		0.797474
		0.952886
		0.911522
		0.941355
		0.963602
		0.933405
		0.881317
		0.952596
		0.962569
		0.910893
		0.984106
		0.952437
		0.968158
		0.970879
		0.818441
		0.966577
		0.936161
		0.966209
		0.869594
		0.970759
		0.859724
		0.915069
		0.98303
		0.976541
		0.951102
		0.826587
		0.894033
		0.995524
		0.938325
		0.965531
		0.958526
		0.975657
		0.943195
		0.97156
		0.982456
		0.951032
		0.856953
		0.992783
		0.988665
		0.959113
		0.952061
		0.964172
		0.95398
		0.941389
		0.96695
		0.913068
		0.891883
		0.83778
		0.938402
		0.833909
		0.873449
		0.946042
		0.888432
		0.927889

## Sheet: ED_Fig.7d
Column1	Image_Name	Image_Tag	Bud/Vesicle	Ellipsoid/Sphere	Selected_Volume
0	High_mag_L12_P1_2_memb_7_2-COP1.mrc	COP1	Vesicle	Ellipsoid	71218.3
6	L17_LOW_3_HIGH_1_memb_64_1-COP2.mrc	COP2	Vesicle	Ellipsoid	334141
9	L11_HIGH_3_7_memb_10_1-COP2.mrc	COP2	Vesicle	Ellipsoid	404691
10	L11_HIGH_3_7_memb_14_1-COP2.mrc	COP2	Vesicle	Ellipsoid	284230
12	L17_LOW_3_HIGH_1_4_memb_39_1-COP2.mrc	COP2	Vesicle	Ellipsoid	184529
15	L11_HIGH_3_7_memb_13_5-COP2.mrc	COP2	Vesicle	Ellipsoid	201686
16	High_mag_L27_P1_2_memb_35_3-COP2.mrc	COP2	Vesicle	Ellipsoid	277520
17	L24_LOW_2_4_HIGH_1_3_memb_40_1-COP2.mrc	COP2	Vesicle	Ellipsoid	283071
19	L25_LOW_1_3_HIGH_1_2_memb_3_1-COP2.mrc	COP2	Vesicle	Ellipsoid	150097
23	L13_LOW_7_2_HIGH_1_2_memb_40_4-COP2.mrc	COP2	Vesicle	Sphere	181903
26	L31_LOW_3_2_HIGH_1_memb_39_2-COP2.mrc	COP2	Vesicle	Ellipsoid	135800
27	L39_LOW_4_2_HIGH_1_memb_4_4-COP1.mrc	COP1	Vesicle	Ellipsoid	379899
28	L24_LOW_1_2_HIGH_1_3_memb_40_1-COP2.mrc	COP2	Vesicle	Ellipsoid	228495
29	High_mag_L27_P1_2_memb_35_2-COP2.mrc	COP2	Vesicle	Ellipsoid	295958
34	L11_HIGH_3_7_memb_33_1-COP2.mrc	COP2	Vesicle	Ellipsoid	103449
36	L24_LOW_2_4_HIGH_1_memb_19_1-COP2.mrc	COP2	Vesicle	Sphere	228993
37	L17_LOW_1_2_HIGH_1_2_memb_37_1-COP2.mrc	COP2	Vesicle	Ellipsoid	185557
38	L24_LOW_1_2_HIGH_1_6_memb_48_1-COP2.mrc	COP2	Vesicle	Ellipsoid	84688.4
40	High_mag_L12_P1_2_memb_7_1-COP1.mrc	COP1	Vesicle	Ellipsoid	77913.2
41	L24_LOW_2_4_HIGH_1_3_memb_32_4-COP1.mrc	COP1	Vesicle	Ellipsoid	107770
42	High_mag_L12_P1_2_memb_15_2-COP1.mrc	COP1	Vesicle	Ellipsoid	65799.4
45	L11_HIGH_3_7_memb_13_11-COP1.mrc	COP1	Vesicle	Sphere	130583
52	L50_Position_8_memb_44_1-COP2.mrc	COP2	Vesicle	Ellipsoid	148336
53	L19_LOW_1_6_HIGH_1_2_memb_13_1-COP2.mrc	COP2	Vesicle	Ellipsoid	142446
54	L11_HIGH_3_7_memb_13_4-COP1.mrc	COP1	Vesicle	Ellipsoid	224630
55	L13_LOW_7_2_HIGH_1_memb_14_1-COP2.mrc	COP2	Vesicle	Ellipsoid	176090
56	L17_LOW_3_HIGH_1_3_memb_33_1-COP2.mrc	COP2	Vesicle	Ellipsoid	153331
57	L19_LOW_1_6_HIGH_1_2_memb_13_3-COP2.mrc	COP2	Vesicle	Ellipsoid	164743
59	L24_LOW_1_2_HIGH_1_memb_15_1-COP2.mrc	COP2	Vesicle	Ellipsoid	89580.7
60	Position_6_2_memb_17_1-COP1.mrc	COP1	Vesicle	Sphere	83581.2
61	L11_HIGH_3_7_memb_5_3-COP2.mrc	COP2	Vesicle	Ellipsoid	163575
62	L17_LOW_1_2_HIGH_1_memb_66_1-COP2.mrc	COP2	Vesicle	Ellipsoid	165376
63	L17_LOW_3_HIGH_1_4_memb_30_1-COP1.mrc	COP1	Vesicle	Ellipsoid	218095
69	L34_LOW_1_5_HIGH_1_4_memb_25_1-COP2.mrc	COP2	Vesicle	Ellipsoid	182256
78	L11_HIGH_3_7_memb_33_2-COP2.mrc	COP2	Vesicle	Ellipsoid	130482
79	L39_LOW_4_2_HIGH_1_memb_4_2-COP2.mrc	COP2	Vesicle	Ellipsoid	183958
83	L24_LOW_2_4_HIGH_1_memb_40_1-COP2.mrc	COP2	Vesicle	Ellipsoid	198322
90	L50_Position_8_memb_47_1-COP1.mrc	COP1	Vesicle	Ellipsoid	104738
94	L25_LOW_1_HIGH_1_memb_21_1-COP2.mrc	COP2	Vesicle	Ellipsoid	322555
95	L31_LOW_1_3_HIGH_1_memb_34_1-COP1.mrc	COP1	Vesicle	Ellipsoid	233270
96	L39_LOW_1_5_HIGH_1_5_memb_25_1-COP2.mrc	COP2	Vesicle	Ellipsoid	203331
98	L24_LOW_1_2_HIGH_1_5_memb_2_2-COP2.mrc	COP2	Vesicle	Sphere	172565
99	L34_LOW_1_5_HIGH_1_4_memb_18_1-COP2.mrc	COP2	Vesicle	Ellipsoid	179246
100	L17_LOW_3_HIGH_1_3_memb_2_2-COP1.mrc	COP1	Vesicle	Ellipsoid	55264.8
102	L24_LOW_1_2_HIGH_1_memb_48_1-COP2.mrc	COP2	Vesicle	Ellipsoid	225623
110	L11_HIGH_3_7_memb_13_6-COP2.mrc	COP2	Vesicle	Ellipsoid	164391
112	L24_LOW_1_2_HIGH_1_6_memb_74_1-COP1.mrc	COP1	Vesicle	Ellipsoid	185691
114	L19_LOW_1_6_HIGH_1_2_memb_5_1-COP2.mrc	COP2	Vesicle	Ellipsoid	231089
115	L25_LOW_1_3_HIGH_1_2_memb_27_1-COP1.mrc	COP1	Vesicle	Ellipsoid	119604
117	L24_LOW_1_5_HIGH_1_memb_45_1-COP2.mrc	COP2	Vesicle	Ellipsoid	125773
120	L11_HIGH_3_7_memb_23_1-COP2.mrc	COP2	Vesicle	Ellipsoid	89824.3
125	L24_LOW_2_4_HIGH_1_memb_20_1-COP2.mrc	COP2	Vesicle	Ellipsoid	226566
126	L24_LOW_2_4_HIGH_1_memb_18_1-COP2.mrc	COP2	Vesicle	Sphere	217251
129	L24_LOW_2_6_HIGH_1_memb_43_1-COP2.mrc	COP2	Vesicle	Ellipsoid	212083
134	High_mag_L12_P1_2_memb_9_3-COP2.mrc	COP2	Vesicle	Ellipsoid	131375
138	L13_LOW_7_2_HIGH_1_memb_26_2-COP2.mrc	COP2	Vesicle	Ellipsoid	157329
139	L11_HIGH_3_7_memb_29_2-COP2.mrc	COP2	Vesicle	Ellipsoid	167116
140	L24_LOW_1_HIGH_1_memb_67_1-COP2.mrc	COP2	Vesicle	Ellipsoid	141917
143	L39_LOW_1_7_HIGH_1_memb_92_1-COP2.mrc	COP2	Vesicle	Ellipsoid	152585
145	L31_LOW_1_3_HIGH_1_memb_34_2-COP1.mrc	COP1	Vesicle	Ellipsoid	101735
146	High_mag_L12_P1_2_memb_33_1-COP2.mrc	COP2	Vesicle	Ellipsoid	86146
148	L25_LOW_4_HIGH_1_5_memb_11_1-COP1.mrc	COP1	Vesicle	Ellipsoid	111056
149	L11_HIGH_3_7_memb_14_2-COP2.mrc	COP2	Vesicle	Ellipsoid	370862
150	L25_LOW_1_HIGH_1_memb_39_1-COP1.mrc	COP1	Vesicle	Ellipsoid	120729
151	L11_HIGH_3_7_memb_13_2-COP2.mrc	COP2	Vesicle	Ellipsoid	401320
153	L11_HIGH_3_7_memb_25_1-COP2.mrc	COP2	Vesicle	Ellipsoid	97647.7
167	L29_LOW_2_2_HIGH_1_3_memb_93_1-COP1.mrc	COP1	Vesicle	Ellipsoid	1.16766e+06
169	High_mag_L12_P1_2_memb_7_10-COP1.mrc	COP1	Vesicle	Ellipsoid	94060
170	L31_LOW_1_2_HIGH_1_memb_40_1-COP2.mrc	COP2	Vesicle	Ellipsoid	114932
173	L13_LOW_2_3_HIGH_1_memb_48_1-COP2.mrc	COP2	Vesicle	Ellipsoid	255217
174	High_mag_L27_P1_2_memb_35_1-COP2.mrc	COP2	Vesicle	Ellipsoid	163233
175	L19_LOW_1_6_HIGH_1_2_memb_1_1-COP1.mrc	COP1	Vesicle	Sphere	156905
176	L39_LOW_1_7_HIGH_1_memb_1_3-COP1.mrc	COP1	Vesicle	Ellipsoid	73621.2
180	L17_LOW_1_2_HIGH_1_memb_8_2-COP2.mrc	COP2	Vesicle	Ellipsoid	174535
181	L31_LOW_1_2_HIGH_1_memb_58_1-COP1.mrc	COP1	Vesicle	Ellipsoid	482697
186	L39_LOW_4_2_HIGH_1_memb_4_1-COP2.mrc	COP2	Vesicle	Sphere	128894
187	L11_HIGH_3_7_memb_18_2-COP1.mrc	COP1	Vesicle	Sphere	65215.2
189	L55_Position_2_3_memb_76_1-COP2.mrc	COP2	Vesicle	Ellipsoid	167545
190	L13_LOW_7_2_HIGH_1_2_memb_40_7-COP1.mrc	COP1	Vesicle	Sphere	207772
193	High_mag_L12_P1_2_memb_15_1-COP1.mrc	COP1	Vesicle	Ellipsoid	237442
194	L7_LOW_1_3_HIGH_1_memb_35_2-COP2.mrc	COP2	Vesicle	Ellipsoid	224574
195	L24_LOW_1_HIGH_1_memb_67_3-COP1.mrc	COP1	Vesicle	Ellipsoid	123332
197	L11_HIGH_3_7_memb_13_1-COP2.mrc	COP2	Vesicle	Ellipsoid	180945
198	L29_LOW_2_2_HIGH_1_3_memb_7_6-COP1.mrc	COP1	Vesicle	Ellipsoid	145080
199	L11_HIGH_3_7_memb_13_3-COP2.mrc	COP2	Vesicle	Ellipsoid	272724
201	L13_LOW_7_2_HIGH_1_2_memb_40_2-COP2.mrc	COP2	Vesicle	Ellipsoid	346392
204	L17_LOW_3_HIGH_1_3_memb_118_1-COP2.mrc	COP2	Vesicle	Ellipsoid	212994
207	L39_LOW_1_7_HIGH_1_memb_75_1-COP2.mrc	COP2	Vesicle	Ellipsoid	217936
209	L11_HIGH_3_7_memb_13_10-COP1.mrc	COP1	Vesicle	Ellipsoid	137200
217	L24_LOW_1_5_HIGH_1_7_memb_104_1-COP2.mrc	COP2	Vesicle	Ellipsoid	103236
219	L17_LOW_3_HIGH_1_4_memb_29_1-COP2.mrc	COP2	Vesicle	Ellipsoid	291875
220	L11_HIGH_3_7_memb_13_12-COP1.mrc	COP1	Vesicle	Ellipsoid	169940
221	L17_LOW_1_2_HIGH_1_4_memb_42_1-COP1.mrc	COP1	Vesicle	Sphere	173518
224	High_mag_L12_P1_2_memb_7_3-COP1.mrc	COP1	Vesicle	Ellipsoid	180795
227	L25_LOW_1_3_HIGH_1_2_memb_3_3-COP1.mrc	COP1	Vesicle	Sphere	168567
231	High_mag_L12_P1_2_memb_9_1-COP2.mrc	COP2	Vesicle	Ellipsoid	210540
234	L17_LOW_3_HIGH_1_3_memb_106_1-COP2.mrc	COP2	Vesicle	Ellipsoid	131952
235	High_mag_L12_P1_2_memb_39_1-COP2.mrc	COP2	Vesicle	Ellipsoid	96322.4
236	L19_LOW_1_3_HIGH_1_memb_5_1-COP1.mrc	COP1	Vesicle	Ellipsoid	198379
239	L50_Position_8_3_memb_29_1-COP2.mrc	COP2	Vesicle	Sphere	121838
255	L39_LOW_4_2_HIGH_1_memb_4_3-COP1.mrc	COP1	Vesicle	Ellipsoid	94874.8
257	L24_LOW_1_HIGH_1_memb_75_1-COP2.mrc	COP2	Vesicle	Ellipsoid	153334
258	L39_LOW_4_2_HIGH_1_memb_21_1-COP2.mrc	COP2	Vesicle	Ellipsoid	170715
259	High_mag_L12_P1_2_memb_19_1-COP1.mrc	COP1	Vesicle	Ellipsoid	155173
261	L11_HIGH_3_7_memb_13_13-COP1.mrc	COP1	Vesicle	Ellipsoid	440542
262	L24_LOW_2_4_HIGH_1_3_memb_32_5-COP1.mrc	COP1	Vesicle	Ellipsoid	105429
264	L24_LOW_2_4_HIGH_1_3_memb_32_3-COP1.mrc	COP1	Vesicle	Ellipsoid	107442
268	High_mag_L12_P1_2_memb_8_1-COP2.mrc	COP2	Vesicle	Ellipsoid	78007.6
270	L13_LOW_7_2_HIGH_1_memb_13_1-COP1.mrc	COP1	Vesicle	Ellipsoid	209305
271	L24_LOW_1_2_HIGH_1_3_memb_50_1-COP2.mrc	COP2	Vesicle	Ellipsoid	166099
272	L24_LOW_1_5_HIGH_1_5_memb_1_2-COP2.mrc	COP2	Vesicle	Ellipsoid	228341
274	L11_HIGH_3_7_memb_5_4-COP2.mrc	COP2	Vesicle	Ellipsoid	180577
277	High_mag_L12_P1_2_memb_16_2-COP2.mrc	COP2	Vesicle	Ellipsoid	106110
278	High_mag_L12_P1_2_memb_16_1-COP2.mrc	COP2	Vesicle	Ellipsoid	159248
280	L24_LOW_1_5_HIGH_1_6_memb_26_1-COP2.mrc	COP2	Vesicle	Ellipsoid	190032
282	L19_LOW_1_6_HIGH_1_2_memb_13_2-COP2.mrc	COP2	Vesicle	Sphere	132250
283	L39_LOW_4_2_HIGH_1_memb_32_3-COP2.mrc	COP2	Vesicle	Ellipsoid	213400
287	L29_LOW_2_2_HIGH_1_3_memb_7_1-COP2.mrc	COP2	Vesicle	Ellipsoid	262984
288	L17_LOW_1_2_HIGH_1_4_memb_13_2-COP1.mrc	COP1	Vesicle	Ellipsoid	153237
290	L17_LOW_1_2_HIGH_1_memb_68_1-COP2.mrc	COP2	Vesicle	Ellipsoid	146035
291	L24_LOW_2_6_HIGH_1_memb_51_1-COP1.mrc	COP1	Vesicle	Ellipsoid	109128
292	L13_LOW_7_2_HIGH_1_2_memb_83_1-COP2.mrc	COP2	Vesicle	Ellipsoid	287138
293	L25_LOW_1_3_HIGH_1_2_memb_2_1-COP2.mrc	COP2	Vesicle	Ellipsoid	260604
294	L19_LOW_1_6_HIGH_1_2_memb_13_5-COP2.mrc	COP2	Vesicle	Ellipsoid	157385
297	High_mag_L27_P1_2_memb_50_1-COP2.mrc	COP2	Vesicle	Ellipsoid	232648
298	L31_LOW_3_2_HIGH_1_memb_39_1-COP2.mrc	COP2	Vesicle	Ellipsoid	303589
303	Position_2_2_memb_103_1-COP2.mrc	COP2	Vesicle	Ellipsoid	387762
308	L24_LOW_2_4_HIGH_1_memb_34_2-COP2.mrc	COP2	Vesicle	Ellipsoid	206031
310	L11_HIGH_3_7_memb_13_7-COP2.mrc	COP2	Vesicle	Ellipsoid	236772
311	L11_HIGH_3_7_memb_49_1-COP1.mrc	COP1	Vesicle	Ellipsoid	131107
313	L24_LOW_2_4_HIGH_1_3_memb_32_1-COP2.mrc	COP2	Vesicle	Ellipsoid	154799
314	L7_LOW_1_3_HIGH_1_memb_16_4-COP1.mrc	COP1	Vesicle	Ellipsoid	124217
317	High_mag_L12_P1_2_memb_9_2-COP2.mrc	COP2	Vesicle	Ellipsoid	132569
323	L39_LOW_4_2_HIGH_1_memb_31_1-COP2.mrc	COP2	Vesicle	Ellipsoid	157833
326	L19_LOW_1_3_HIGH_1_memb_53_1-COP2.mrc	COP2	Vesicle	Ellipsoid	129082
328	High_mag_L27_3__2_memb_70_1-COP2.mrc	COP2	Vesicle	Ellipsoid	227368
333	L31_LOW_1_3_HIGH_1_memb_3_1-COP2.mrc	COP2	Vesicle	Ellipsoid	236134
334	L13_LOW_7_2_HIGH_1_memb_26_1-COP2.mrc	COP2	Vesicle	Ellipsoid	158584
335	L13_LOW_7_2_HIGH_1_2_memb_40_3-COP1.mrc	COP1	Vesicle	Sphere	197913
336	L24_LOW_1_2_HIGH_1_memb_44_1-COP2.mrc	COP2	Vesicle	Ellipsoid	217156
340	L11_HIGH_3_7_memb_11_1-COP2.mrc	COP2	Vesicle	Ellipsoid	248217
344	L19_LOW_1_3_HIGH_1_memb_45_1-COP2.mrc	COP2	Vesicle	Ellipsoid	232721

## Sheet: ED_Fig.7e
Column1	Image_Name	Image_Tag	Bud/Vesicle	Ellipsoid/Sphere	Selected_Volume
1	L7_LOW_1_3_HIGH_1_memb_10_1-COP2.mrc	COP2	Bud	Sphere	80146.1
2	L25_LOW_2_HIGH_1_memb_1_1-COP2.mrc	COP2	Bud	Sphere	91588.3
3	L39_LOW_1_7_HIGH_1_memb_1_2-COP1.mrc	COP1	Bud	Sphere	31090.4
4	L24_LOW_2_4_HIGH_1_3_memb_32_2-COP1.mrc	COP1	Bud	Sphere	98046.3
5	L24_LOW_1_5_HIGH_1_memb_17_2-COP1.mrc	COP1	Bud	Sphere	187636
7	L13_LOW_7_2_HIGH_1_2_memb_40_6-COP1.mrc	COP1	Bud	Ellipsoid	148222
8	L25_LOW_1_HIGH_1_memb_6_1-COP2.mrc	COP2	Bud	Ellipsoid	252127
11	High_mag_L12_P1_2_memb_7_9-COP1.mrc	COP1	Bud	Ellipsoid	83708.4
13	L24_LOW_1_2_HIGH_1_6_memb_1_1-COP2.mrc	COP2	Bud	Ellipsoid	264988
14	L31_LOW_3_2_HIGH_1_memb_47_1-COP1.mrc	COP1	Bud	Ellipsoid	128089
18	L24_LOW_2_4_HIGH_1_3_memb_32_7-COP1.mrc	COP1	Bud	Sphere	297033
20	L24_LOW_1_5_HIGH_1_5_memb_1_1-COP2.mrc	COP2	Bud	Ellipsoid	80214.5
21	L29_LOW_2_2_HIGH_1_3_memb_7_2-COP1.mrc	COP1	Bud	Sphere	226582
22	L29_LOW_2_2_HIGH_1_3_memb_7_5-COP1.mrc	COP1	Bud	Ellipsoid	10974.7
24	L11_HIGH_3_7_memb_5_1-COP1.mrc	COP1	Bud	Sphere	171035
25	L24_LOW_2_4_HIGH_1_3_memb_32_6-COP1.mrc	COP1	Bud	Sphere	79311.3
30	L24_LOW_1_2_HIGH_1_3_memb_40_2-COP1.mrc	COP1	Bud	Sphere	139642
31	L13_LOW_2_3_HIGH_1_memb_48_2-COP1.mrc	COP1	Bud	Sphere	3.21544e+06
32	L24_LOW_1_5_HIGH_1_memb_17_1-COP1.mrc	COP1	Bud	Ellipsoid	144642
33	L25_LOW_1_HIGH_1_memb_15_4-COP1.mrc	COP1	Bud	Sphere	203001
35	L39_LOW_1_7_HIGH_1_memb_1_5-COP1.mrc	COP1	Bud	Ellipsoid	210180
39	High_mag_L12_P1_2_memb_1_4-COP2.mrc	COP2	Bud	Ellipsoid	157446
43	L31_LOW_1_3_HIGH_1_memb_41_2-COP1.mrc	COP1	Bud	Ellipsoid	44289.5
44	L17_LOW_3_HIGH_1_3_memb_78_1-COP1.mrc	COP1	Bud	Ellipsoid	414106
46	High_mag_L12_P1_2_memb_1_1-COP2.mrc	COP2	Bud	Ellipsoid	131247
47	L39_LOW_4_2_HIGH_1_memb_32_1-COP2.mrc	COP2	Bud	Ellipsoid	106992
48	High_mag_L27_3__2_memb_24_2-COP1.mrc	COP1	Bud	Sphere	163808
49	Position_14_memb_99_1-COP1.mrc	COP1	Bud	Ellipsoid	552524
50	L55_Position_2_3_memb_75_1-COP1.mrc	COP1	Bud	Sphere	90585.2
51	High_mag_L27_3__2_memb_24_5-COP1.mrc	COP1	Bud	Ellipsoid	165893
58	L29_LOW_2_2_HIGH_1_3_memb_56_1-COP1.mrc	COP1	Bud	Ellipsoid	113957
64	L25_LOW_1_3_HIGH_1_2_memb_3_6-COP1.mrc	COP1	Bud	Ellipsoid	136983
65	L24_LOW_1_2_HIGH_1_memb_31_1-COP1.mrc	COP1	Bud	Ellipsoid	166176
66	L7_LOW_1_3_HIGH_1_memb_16_5-COP1.mrc	COP1	Bud	Sphere	214841
67	L17_LOW_3_HIGH_1_memb_3_2-COP2.mrc	COP2	Bud	Ellipsoid	334304
68	L17_LOW_3_HIGH_1_memb_8_1-COP1.mrc	COP1	Bud	Sphere	121093
70	L17_LOW_1_2_HIGH_1_4_memb_59_1-COP2.mrc	COP2	Bud	Sphere	197265
71	L7_LOW_1_3_HIGH_1_memb_16_3-COP1.mrc	COP1	Bud	Ellipsoid	298550
72	L39_LOW_1_5_HIGH_1_5_memb_37_1-COP1.mrc	COP1	Bud	Ellipsoid	83060.6
73	High_mag_L27_P1_2_memb_19_1-COP1.mrc	COP1	Bud	Sphere	157229
74	L17_LOW_1_2_HIGH_1_4_memb_2_3-COP1.mrc	COP1	Bud	Sphere	93367.2
75	L11_HIGH_3_7_memb_18_1-COP1.mrc	COP1	Bud	Ellipsoid	151344
76	L7_LOW_1_3_HIGH_1_memb_16_1-COP1.mrc	COP1	Bud	Sphere	89328.3
77	L39_LOW_1_7_HIGH_1_memb_58_1-COP1.mrc	COP1	Bud	Sphere	50676
80	L24_LOW_2_4_HIGH_1_memb_34_1-COP2.mrc	COP2	Bud	Ellipsoid	80156.3
81	L17_LOW_3_HIGH_1_3_memb_95_1-COP2.mrc	COP2	Bud	Ellipsoid	38618.9
82	L7_LOW_1_3_HIGH_1_memb_16_2-COP1.mrc	COP1	Bud	Ellipsoid	221232
84	L39_LOW_1_7_HIGH_1_memb_1_6-COP1.mrc	COP1	Bud	Ellipsoid	141587
85	High_mag_L27_3__2_memb_24_3-COP1.mrc	COP1	Bud	Ellipsoid	153393
86	L7_LOW_1_3_HIGH_1_memb_35_1-COP2.mrc	COP2	Bud	Ellipsoid	251481
87	L13_LOW_7_2_HIGH_1_2_memb_40_5-COP1.mrc	COP1	Bud	Ellipsoid	359715
88	L24_LOW_1_5_HIGH_1_memb_36_1-COP1.mrc	COP1	Bud	Sphere	82667.7
89	Position_14_memb_77_1-COP1.mrc	COP1	Bud	Ellipsoid	267703
91	High_mag_L12_P1_2_memb_6_2-COP2.mrc	COP2	Bud	Ellipsoid	272217
92	L24_LOW_1_2_HIGH_1_5_memb_13_3-COP1.mrc	COP1	Bud	Sphere	340029
93	L24_LOW_1_2_HIGH_1_memb_31_2-COP1.mrc	COP1	Bud	Sphere	96059.8
97	High_mag_L12_P1_2_memb_10_1-COP2.mrc	COP2	Bud	Ellipsoid	161871
101	L39_LOW_4_2_HIGH_1_memb_32_2-COP2.mrc	COP2	Bud	Sphere	143059
103	L30_LOW_2_HIGH_1_memb_57_1-COP2.mrc	COP2	Bud	Sphere	127938
104	High_mag_L12_P1_2_memb_32_1-COP1.mrc	COP1	Bud	Ellipsoid	219316
105	L25_LOW_4_HIGH_1_5_memb_3_1-COP2.mrc	COP2	Bud	Ellipsoid	32229.7
106	L24_LOW_2_4_HIGH_1_memb_35_1-COP1.mrc	COP1	Bud	Ellipsoid	417149
107	Position_2_2_memb_54_2-COP1.mrc	COP1	Bud	Ellipsoid	182157
108	L31_LOW_3_2_HIGH_1_memb_27_1-COP1.mrc	COP1	Bud	Sphere	88859.8
109	L24_LOW_1_2_HIGH_1_memb_35_2-COP1.mrc	COP1	Bud	Ellipsoid	222683
111	L31_LOW_1_3_HIGH_1_memb_45_1-COP1.mrc	COP1	Bud	Sphere	116686
113	L25_LOW_2_HIGH_1_memb_15_2-COP1.mrc	COP1	Bud	Ellipsoid	131790
116	Position_6_2_memb_24_1-COP1.mrc	COP1	Bud	Sphere	152216
118	High_mag_L12_P1_2_memb_15_3-COP1.mrc	COP1	Bud	Ellipsoid	79031.1
119	High_mag_L12_P1_2_memb_6_1-COP2.mrc	COP2	Bud	Ellipsoid	108474
121	High_mag_L27_P1_2_memb_50_2-COP2.mrc	COP2	Bud	Sphere	216542
122	L50_Position_8_memb_41_1-COP1.mrc	COP1	Bud	Ellipsoid	54308.7
123	L17_LOW_3_HIGH_1_4_memb_40_1-COP1.mrc	COP1	Bud	Ellipsoid	115565
124	L24_LOW_1_5_HIGH_1_memb_17_4-COP1.mrc	COP1	Bud	Sphere	180077
127	L13_LOW_2_3_HIGH_1_memb_44_1-COP2.mrc	COP2	Bud	Ellipsoid	191815
128	L24_LOW_1_HIGH_1_memb_67_5-COP1.mrc	COP1	Bud	Ellipsoid	31104.2
130	L55_Position_2_3_memb_55_1-COP2.mrc	COP2	Bud	Ellipsoid	126706
131	L25_LOW_1_3_HIGH_1_2_memb_3_5-COP1.mrc	COP1	Bud	Ellipsoid	209108
132	High_mag_L12_P1_2_memb_7_14-COP1.mrc	COP1	Bud	Ellipsoid	56018.4
133	L24_LOW_1_2_HIGH_1_5_memb_13_1-COP1.mrc	COP1	Bud	Ellipsoid	167396
135	L31_LOW_3_2_HIGH_1_memb_43_1-COP1.mrc	COP1	Bud	Sphere	220493
136	High_mag_L27_3__2_memb_72_1-COP2.mrc	COP2	Bud	Ellipsoid	266590
137	L29_LOW_2_2_HIGH_1_3_memb_7_3-COP1.mrc	COP1	Bud	Ellipsoid	525325
141	L31_LOW_3_2_HIGH_1_memb_47_2-COP1.mrc	COP1	Bud	Ellipsoid	16035.9
142	L39_LOW_1_5_HIGH_1_5_memb_18_1-COP2.mrc	COP2	Bud	Ellipsoid	199487
144	L25_LOW_2_HIGH_1_memb_15_3-COP1.mrc	COP1	Bud	Sphere	149465
147	High_mag_L27_P1_2_memb_8_1-COP1.mrc	COP1	Bud	Sphere	294018
152	L29_LOW_1_2_HIGH_1_5_memb_6_1-COP1.mrc	COP1	Bud	Ellipsoid	52656.2
154	L17_LOW_1_2_HIGH_1_2_memb_17_1-COP2.mrc	COP2	Bud	Ellipsoid	179517
155	L24_LOW_1_5_HIGH_1_memb_42_1-COP1.mrc	COP1	Bud	Ellipsoid	145571
156	L17_LOW_3_HIGH_1_3_memb_2_3-COP1.mrc	COP1	Bud	Sphere	96873.8
157	L29_LOW_1_2_HIGH_1_memb_4_1-COP1.mrc	COP1	Bud	Sphere	518469
158	L11_HIGH_3_7_memb_5_2-COP2.mrc	COP2	Bud	Ellipsoid	246925
159	L29_LOW_1_2_HIGH_1_5_memb_39_1-COP2.mrc	COP2	Bud	Ellipsoid	258518
160	L29_LOW_2_2_HIGH_1_3_memb_7_4-COP1.mrc	COP1	Bud	Sphere	197845
161	L24_LOW_2_6_HIGH_1_memb_30_1-COP1.mrc	COP1	Bud	Ellipsoid	490087
162	L17_LOW_3_HIGH_1_4_memb_20_1-COP1.mrc	COP1	Bud	Sphere	153290
163	L11_HIGH_3_7_memb_37_1-COP1.mrc	COP1	Bud	Sphere	89126.1
164	High_mag_L12_P1_2_memb_7_5-COP1.mrc	COP1	Bud	Sphere	111393
165	L13_LOW_7_2_HIGH_1_memb_28_1-COP1.mrc	COP1	Bud	Ellipsoid	192518
166	High_mag_L12_P1_2_memb_37_1-COP2.mrc	COP2	Bud	Ellipsoid	107903
168	L31_LOW_3_2_HIGH_1_memb_27_3-COP1.mrc	COP1	Bud	Ellipsoid	148773
171	L34_LOW_1_5_HIGH_1_4_memb_11_1-COP1.mrc	COP1	Bud	Sphere	180437
172	High_mag_L12_P1_2_memb_15_4-COP1.mrc	COP1	Bud	Ellipsoid	27283.7
177	L29_LOW_1_2_HIGH_1_5_memb_138_1-COP1.mrc	COP1	Bud	Ellipsoid	103569
178	Position_6_2_memb_30_1-COP2.mrc	COP2	Bud	Ellipsoid	782226
179	High_mag_L12_P1_2_memb_4_1-COP2.mrc	COP2	Bud	Ellipsoid	165930
182	L11_HIGH_3_7_memb_29_1-COP2.mrc	COP2	Bud	Sphere	105868
183	High_mag_L12_P1_2_memb_7_11-COP1.mrc	COP1	Bud	Sphere	32995
184	L17_LOW_1_2_HIGH_1_memb_83_1-COP1.mrc	COP1	Bud	Sphere	113295
185	L17_LOW_3_HIGH_1_3_memb_2_1-COP1.mrc	COP1	Bud	Sphere	688289
188	L29_LOW_2_2_HIGH_1_3_memb_7_7-COP1.mrc	COP1	Bud	Sphere	149964
191	High_mag_L12_P1_2_memb_1_2-COP2.mrc	COP2	Bud	Sphere	70261.8
192	L17_LOW_1_2_HIGH_1_4_memb_2_2-COP1.mrc	COP1	Bud	Ellipsoid	232628
196	L24_LOW_1_2_HIGH_1_memb_15_2-COP2.mrc	COP2	Bud	Sphere	130308
200	L24_LOW_1_HIGH_1_memb_67_2-COP1.mrc	COP1	Bud	Ellipsoid	53536.8
202	Position_6_2_memb_21_1-COP1.mrc	COP1	Bud	Ellipsoid	94464.9
203	L17_LOW_3_HIGH_1_3_memb_2_4-COP1.mrc	COP1	Bud	Sphere	145829
205	L39_LOW_1_7_HIGH_1_memb_1_1-COP2.mrc	COP2	Bud	Sphere	155482
206	High_mag_L12_P1_2_memb_1_5-COP2.mrc	COP2	Bud	Ellipsoid	92754
208	L25_LOW_4_HIGH_1_5_memb_12_1-COP2.mrc	COP2	Bud	Sphere	71077.9
210	L24_LOW_1_2_HIGH_1_5_memb_13_4-COP1.mrc	COP1	Bud	Ellipsoid	30648.6
211	High_mag_L12_P1_2_memb_1_3-COP2.mrc	COP2	Bud	Sphere	110418
212	L24_LOW_1_2_HIGH_1_3_memb_21_2-COP1.mrc	COP1	Bud	Sphere	89345.7
213	L24_LOW_1_2_HIGH_1_3_memb_40_3-COP1.mrc	COP1	Bud	Ellipsoid	118325
214	L31_LOW_3_2_HIGH_1_memb_43_3-COP1.mrc	COP1	Bud	Sphere	229298
215	L17_LOW_3_HIGH_1_3_memb_32_2-COP1.mrc	COP1	Bud	Ellipsoid	295875
216	L17_LOW_3_HIGH_1_3_memb_32_1-COP1.mrc	COP1	Bud	Sphere	675869
218	High_mag_L27_3__2_memb_24_4-COP1.mrc	COP1	Bud	Ellipsoid	767061
222	High_mag_L27_P1_2_memb_8_2-COP1.mrc	COP1	Bud	Sphere	726178
223	L24_LOW_1_5_HIGH_1_memb_17_3-COP1.mrc	COP1	Bud	Sphere	112406
225	L17_LOW_3_HIGH_1_memb_3_1-COP2.mrc	COP2	Bud	Sphere	73873.5
226	L24_LOW_1_HIGH_1_memb_56_1-COP2.mrc	COP2	Bud	Sphere	107225
228	L11_HIGH_3_7_memb_13_9-COP1.mrc	COP1	Bud	Sphere	57845.5
229	L11_HIGH_3_7_memb_13_14-COP1.mrc	COP1	Bud	Sphere	111587
230	L11_HIGH_3_7_memb_13_15-COP1.mrc	COP1	Bud	Sphere	104259
232	L39_LOW_1_7_HIGH_1_memb_1_4-COP1.mrc	COP1	Bud	Sphere	33461.8
233	L24_LOW_1_2_HIGH_1_memb_82_1-COP1.mrc	COP1	Bud	Sphere	638464
237	L17_LOW_1_2_HIGH_1_4_memb_13_1-COP1.mrc	COP1	Bud	Ellipsoid	24205.1
238	L29_LOW_2_2_HIGH_1_3_memb_28_1-COP1.mrc	COP1	Bud	Sphere	483325
240	L25_LOW_2_HIGH_1_memb_1_2-COP2.mrc	COP2	Bud	Sphere	114486
241	L24_LOW_1_5_HIGH_1_memb_45_2-COP2.mrc	COP2	Bud	Ellipsoid	160326
242	L34_LOW_1_5_HIGH_1_4_memb_12_1-COP1.mrc	COP1	Bud	Sphere	85069.7
243	L19_LOW_1_6_HIGH_1_2_memb_14_2-COP1.mrc	COP1	Bud	Sphere	154210
244	High_mag_L12_P1_2_memb_7_7-COP1.mrc	COP1	Bud	Ellipsoid	116796
245	L25_LOW_1_3_HIGH_1_2_memb_3_2-COP1.mrc	COP1	Bud	Ellipsoid	177365
246	L19_LOW_1_3_HIGH_1_memb_5_2-COP1.mrc	COP1	Bud	Ellipsoid	330412
247	L24_LOW_1_2_HIGH_1_5_memb_13_2-COP1.mrc	COP1	Bud	Ellipsoid	114792
248	L39_LOW_1_7_HIGH_1_memb_1_7-COP1.mrc	COP1	Bud	Sphere	98758.8
249	L31_LOW_3_2_HIGH_1_memb_49_1-COP1.mrc	COP1	Bud	Ellipsoid	127992
250	L25_LOW_1_HIGH_1_memb_15_3-COP1.mrc	COP1	Bud	Sphere	227225
251	L24_LOW_1_5_HIGH_1_7_memb_111_1-COP1.mrc	COP1	Bud	Ellipsoid	119219
252	L25_LOW_1_3_HIGH_1_2_memb_3_4-COP1.mrc	COP1	Bud	Ellipsoid	99484.1
253	L24_LOW_2_6_HIGH_1_memb_14_2-COP1.mrc	COP1	Bud	Sphere	224696
254	L24_LOW_1_HIGH_1_memb_67_4-COP1.mrc	COP1	Bud	Ellipsoid	181385
256	L17_LOW_1_2_HIGH_1_4_memb_13_3-COP1.mrc	COP1	Bud	Ellipsoid	46141.6
260	Position_6_2_memb_20_1-COP1.mrc	COP1	Bud	Sphere	124789
263	L29_LOW_2_2_HIGH_1_3_memb_3_1-COP1.mrc	COP1	Bud	Ellipsoid	252787
265	L25_LOW_2_HIGH_1_memb_15_1-COP1.mrc	COP1	Bud	Ellipsoid	134573
266	L25_LOW_1_HIGH_1_memb_15_2-COP1.mrc	COP1	Bud	Sphere	154583
267	L24_LOW_2_6_HIGH_1_memb_14_1-COP2.mrc	COP2	Bud	Sphere	213450
269	L24_LOW_1_2_HIGH_1_3_memb_21_1-COP1.mrc	COP1	Bud	Sphere	115515
273	L29_LOW_2_2_HIGH_1_3_memb_18_1-COP1.mrc	COP1	Bud	Sphere	137535
275	L31_LOW_1_3_HIGH_1_memb_32_1-COP2.mrc	COP2	Bud	Sphere	99858.9
276	L34_LOW_1_5_HIGH_1_4_memb_6_1-COP2.mrc	COP2	Bud	Ellipsoid	213669
279	L31_LOW_3_2_HIGH_1_memb_43_2-COP1.mrc	COP1	Bud	Sphere	199531
281	High_mag_L27_3__2_memb_24_1-COP1.mrc	COP1	Bud	Ellipsoid	136280
284	L29_LOW_2_2_HIGH_1_3_memb_111_1-COP2.mrc	COP2	Bud	Ellipsoid	396647
285	L17_LOW_1_2_HIGH_1_memb_8_1-COP2.mrc	COP2	Bud	Ellipsoid	208973
286	High_mag_L12_P1_2_memb_7_4-COP1.mrc	COP1	Bud	Sphere	67075.8
289	L29_LOW_1_2_HIGH_1_memb_28_1-COP2.mrc	COP2	Bud	Ellipsoid	170294
295	Position_6_2_memb_22_1-COP1.mrc	COP1	Bud	Ellipsoid	88194.4
296	L24_LOW_2_4_HIGH_1_memb_48_1-COP1.mrc	COP1	Bud	Ellipsoid	133254
299	L24_LOW_1_5_HIGH_1_memb_36_2-COP1.mrc	COP1	Bud	Ellipsoid	238162
300	L39_LOW_4_2_HIGH_1_memb_4_5-COP1.mrc	COP1	Bud	Ellipsoid	165847
301	L11_HIGH_3_7_memb_13_8-COP1.mrc	COP1	Bud	Sphere	117833
302	Position_14_memb_91_1-COP2.mrc	COP2	Bud	Ellipsoid	474721
304	L19_LOW_1_6_HIGH_1_2_memb_13_4-COP2.mrc	COP2	Bud	Sphere	99537.9
305	L24_LOW_1_2_HIGH_1_6_memb_56_1-COP1.mrc	COP1	Bud	Ellipsoid	354831
306	L11_HIGH_3_7_memb_37_2-COP1.mrc	COP1	Bud	Ellipsoid	53108.6
307	L13_LOW_7_2_HIGH_1_2_memb_40_1-COP2.mrc	COP2	Bud	Sphere	210479
309	L24_LOW_1_2_HIGH_1_memb_45_1-COP2.mrc	COP2	Bud	Sphere	90152.1
312	L17_LOW_1_2_HIGH_1_4_memb_2_1-COP1.mrc	COP1	Bud	Ellipsoid	132379
315	L31_LOW_1_3_HIGH_1_memb_41_1-COP1.mrc	COP1	Bud	Ellipsoid	351626
316	L19_LOW_1_5_HIGH_1_memb_23_1-COP2.mrc	COP2	Bud	Ellipsoid	220293
318	L19_LOW_1_5_HIGH_1_memb_2_1-COP2.mrc	COP2	Bud	Ellipsoid	154795
319	High_mag_L12_P1_2_memb_7_13-COP1.mrc	COP1	Bud	Sphere	154544
320	High_mag_L12_P1_2_memb_7_12-COP1.mrc	COP1	Bud	Ellipsoid	141447
321	High_mag_L12_P1_2_memb_15_5-COP1.mrc	COP1	Bud	Sphere	41552.2
322	Position_6_2_memb_33_1-COP1.mrc	COP1	Bud	Ellipsoid	5560.49
324	L24_LOW_1_2_HIGH_1_5_memb_2_1-COP2.mrc	COP2	Bud	Sphere	182378
325	L31_LOW_3_2_HIGH_1_memb_27_2-COP1.mrc	COP1	Bud	Ellipsoid	119205
327	L25_LOW_1_HIGH_1_memb_15_1-COP1.mrc	COP1	Bud	Ellipsoid	257343
329	L31_LOW_3_2_HIGH_1_memb_25_1-COP2.mrc	COP2	Bud	Ellipsoid	194826
330	Position_2_2_memb_54_1-COP1.mrc	COP1	Bud	Ellipsoid	140727
331	L13_LOW_7_2_HIGH_1_memb_31_1-COP1.mrc	COP1	Bud	Sphere	98517.7
332	L29_LOW_2_2_HIGH_1_3_memb_36_1-COP1.mrc	COP1	Bud	Sphere	147642
337	High_mag_L12_P1_2_memb_7_8-COP1.mrc	COP1	Bud	Ellipsoid	107665
338	L24_LOW_2_4_HIGH_1_memb_41_1-COP1.mrc	COP1	Bud	Sphere	213249
339	L17_LOW_1_2_HIGH_1_memb_61_1-COP1.mrc	COP1	Bud	Ellipsoid	130592
341	L24_LOW_1_2_HIGH_1_memb_35_1-COP1.mrc	COP1	Bud	Sphere	179653
342	L19_LOW_1_6_HIGH_1_2_memb_14_1-COP1.mrc	COP1	Bud	Ellipsoid	206220
343	High_mag_L12_P1_2_memb_7_6-COP1.mrc	COP1	Bud	Ellipsoid	149736
345	L17_LOW_1_2_HIGH_1_4_memb_2_4-COP1.mrc	COP1	Bud	Sphere	103810
346	L13_LOW_1_3_HIGH_1_3_memb_57_1-COP2.mrc	COP2	Bud	Sphere	722690
